# Supplementary material for: 5-Dichloro­acetyl-4-methyl-2,3,4,5-tetra­hydro-1H-1,5-benzodiazepin-2-one hemihydrate
Source: Acta Crystallogr Sect E Struct Rep Online. 2009 Sep 26;65(Pt 10):o2551–2. doi: 10.1107/S1600536809036940 (PMC2970202; doi:10.1107/S1600536809036940)
Supplement: Supplementary file 1 [file e-65-o2551-sup1.cif]

##############################################################################
###                                                                        ###
###        Electronic paper (Acta Crystallographica Section E)             ###
###                                                                        ###
##############################################################################
#                                                                            #
# This CIF contains the data in a paper accepted for publication in Acta     #
# Crystallographica Section E. It conforms to the requirements of Notes      #
# for Authors for Section E, and has been peer reviewed under the auspices   #
# of the IUCr Commission on Journals.                                        #
#                                                                            #
# Full details of the Crystallographic Information File format               #
# are given in the paper "The Crystallographic Information File (CIF):       #
# a New Standard Archive File for Crystallography" by S. R. Hall, F. H.      #
# Allen and I. D. Brown [Acta Cryst. (1991), A47, 655-685].                  #
#                                                                            #
# The current version of the core CIF dictionary is obtainable from          #
# ftp://ftp.iucr.org/pub/cif_core.dic. The current version number is 2.4.    #
#                                                                            #
# Software is freely available for graphical display of the structure(s) in  #
# this CIF.  For information consult the CIF home page http://www.iucr.org/  #
# cif/home.html                                                              #
#                                                                            #
# This file may be used for bona fide research purposes within the           #
# scientific community so long as proper attribution is given to the journal # 
# article from which it was obtained.                                        #
#                                                                            #
##############################################################################
                                             
data_global
_audit_creation_method     SHELXL-97
_journal_date_recd_electronic     2009-08-29
_journal_date_accepted     2009-09-12
_journal_name_full     'Acta Crystallographica, Section E'
_journal_year     2009
_journal_volume     65
_journal_issue     10
_journal_page_first     o2551
_journal_page_last     o2552
_journal_paper_category     QO
_journal_coeditor_code     BT5048
_publ_contact_author_name     ' M.N. Ponnuswamy '
_publ_contact_author_address
;   Centre of Advanced Study in Crystallography and Biophysics
    University of Madras
    Guindy Campus
    Chennai - 600 025
    India
;
_publ_contact_author_email     'mnpsy2004@yahoo.com'
_publ_contact_author_fax     '+9144 22352494'
_publ_contact_author_phone     '+9144 22300122'
_publ_section_title
;
5-Dichloroacetyl-4-methyl-2,3,4,5-tetrahydro-1<i>H</i>-1,5-benzodiazepin-2-one
hemihydrate
;
loop_
    _publ_author_name
    _publ_author_address
    'K. Ravichandran'
;
    Centre of Advanced Study in Crystallography and Biophysics
    University of Madras
    Guindy Campus
    Chennai 600 025
    India
;
    'P. Sakthivel'
;
     Department of Chemistry,
     Government Arts College (Autonomous),
     Coimbatore 641 018
     India
;
    'S. Ponnuswamy '
;
     Department of Chemistry,
     Government Arts College (Autonomous),
     Coimbatore 641 018
     India
;
    'M. Shalini'
;
     Department of Chemistry,
     Government Arts College (Autonomous),
     Coimbatore 641 018
     India
;
    'M. N. Ponnuswamy'
;
    Centre of Advanced Study in Crystallography and Biophysics
    University of Madras
    Guindy Campus
    Chennai 600 025
    India
;
data_I
_audit_creation_method     SHELXL-97
_chemical_name_systematic
;
5-Dichloroacetyl-4-methyl-2,3,4,5-tetrahydro-1H-1,5-benzodiazepin-2-one
 hemihydrate
;
_chemical_name_common
;
N~5~-Dichloroacetyltetrahydro-4-methyl-1,5-benzodiazepin-2-one hemihydrate
;
_chemical_formula_moiety     '2(C12 H12 Cl2 N2 O2), H2 O'
_chemical_formula_sum     'C24 H26 Cl4 N4 O5'
_chemical_formula_iupac     'C12 H12 Cl2 N2 O2, 0.5H2 O'
_chemical_formula_weight     592.29
_chemical_melting_point     ?
_symmetry_cell_setting     Monoclinic
_symmetry_space_group_name_H-M     'P 21'
_symmetry_space_group_name_Hall     'P 2yb'
loop_
    _symmetry_equiv_pos_as_xyz
    'x, y, z'
    '-x, y+1/2, -z'
_cell_length_a     8.5470(3)
_cell_length_b     18.0837(6)
_cell_length_c     8.8697(3)
_cell_angle_alpha     90.00
_cell_angle_beta     95.405(2)
_cell_angle_gamma     90.00
_cell_volume     1364.82(8)
_cell_formula_units_Z     2
_cell_measurement_reflns_used     4629
_cell_measurement_theta_min     2.25
_cell_measurement_theta_max     26.48
_cell_measurement_temperature     293(2)
_exptl_crystal_description     Block
_exptl_crystal_colour     Colourless
_exptl_crystal_size_max     0.26
_exptl_crystal_size_mid     0.24
_exptl_crystal_size_min     0.22
_exptl_crystal_density_diffrn     1.441
_exptl_crystal_density_meas     ?
_exptl_crystal_density_method     'not measured'
_exptl_crystal_F_000     612
_exptl_absorpt_coefficient_mu     0.476
_exptl_absorpt_correction_type     'Multi-scan'
_exptl_absorpt_process_details     '(SADABS; Sheldrick, 2001)'
_exptl_absorpt_correction_T_min     0.884
_exptl_absorpt_correction_T_max     0.901
_exptl_special_details
;
;
_diffrn_ambient_temperature     293(2)
_diffrn_radiation_type     MoK\a
_diffrn_radiation_wavelength     0.71073
_diffrn_radiation_source     'fine-focus sealed tube'
_diffrn_radiation_monochromator     graphite
_diffrn_measurement_device_type
                              'Bruker Kappa APEXII area-detector diffractometer'
_diffrn_measurement_method     '\w and \f scans'
_diffrn_detector_area_resol_mean     ?
_diffrn_reflns_number     14191
_diffrn_reflns_av_R_equivalents     0.0222
_diffrn_reflns_av_sigmaI/netI     0.0269
_diffrn_reflns_theta_min     2.25
_diffrn_reflns_theta_max     26.48
_diffrn_reflns_theta_full     25.00
_diffrn_measured_fraction_theta_max     0.996
_diffrn_measured_fraction_theta_full     0.998
_diffrn_reflns_limit_h_min     -10
_diffrn_reflns_limit_h_max     10
_diffrn_reflns_limit_k_min     -22
_diffrn_reflns_limit_k_max     22
_diffrn_reflns_limit_l_min     -11
_diffrn_reflns_limit_l_max     10
_diffrn_standards_number     0
_diffrn_standards_interval_count     ?
_diffrn_standards_interval_time     ?
_diffrn_standards_decay_%     0
_refine_special_details
;
Refinement of <i>F</i>^2^ against ALL reflections. The weighted <i>R</i>-factor
<i>wR</i> and goodness of fit <i>S</i> are based on <i>F</i>^2^, conventional
<i>R</i>-factors <i>R</i> are based on <i>F</i>, with <i>F</i> set to zero for
negative <i>F</i>^2^. The threshold expression of <i>F</i>^2^ >
\s(<i>F</i>^2^) is used only for calculating <i>R</i>-factors(gt) <i>etc</i>.
and is not relevant to the choice of reflections for refinement.
<i>R</i>-factors based on <i>F</i>^2^ are statistically about twice as large
as those based on <i>F</i>, and <i>R</i>- factors based on ALL data will be
even larger.
;
_reflns_number_total     5599
_reflns_number_gt     4873
_reflns_threshold_expression     >2sigma(I)
_refine_ls_structure_factor_coef     Fsqd
_refine_ls_matrix_type     full
_refine_ls_R_factor_all     0.0529
_refine_ls_R_factor_gt     0.0448
_refine_ls_wR_factor_gt     0.1042
_refine_ls_wR_factor_ref     0.1096
_refine_ls_goodness_of_fit_ref     1.039
_refine_ls_restrained_S_all     1.039
_refine_ls_number_reflns     5599
_refine_ls_number_parameters     352
_refine_ls_number_restraints     1
_refine_ls_hydrogen_treatment     mixed
_refine_ls_weighting_scheme     calc
_refine_ls_weighting_details
         'calc w=1/[\s^2^(Fo^2^)+(0.0438P)^2^+0.7028P] where P=(Fo^2^+2Fc^2^)/3'
_atom_sites_solution_hydrogens     geom
_atom_sites_solution_primary     direct
_atom_sites_solution_secondary     difmap
_refine_ls_shift/su_max     0.006
_refine_ls_shift/su_mean     0.000
_refine_diff_density_max     0.463
_refine_diff_density_min     -0.624
_refine_ls_extinction_method     none
_refine_ls_extinction_coef     ?
_refine_ls_abs_structure_details     'Flack (1983),2698 Friedel pairs'
_refine_ls_abs_structure_Flack     0.06(6)
loop_
    _atom_type_symbol
    _atom_type_description
    _atom_type_scat_dispersion_real
    _atom_type_scat_dispersion_imag
    _atom_type_scat_source
    'C' 'C' 0.0033 0.0016
                         'International Tables Vol C Tables 4.2.6.8 and 6.1.1.4'
    'H' 'H' 0.0000 0.0000
                         'International Tables Vol C Tables 4.2.6.8 and 6.1.1.4'
    'N' 'N' 0.0061 0.0033
                         'International Tables Vol C Tables 4.2.6.8 and 6.1.1.4'
    'O' 'O' 0.0106 0.0060
                         'International Tables Vol C Tables 4.2.6.8 and 6.1.1.4'
    'Cl' 'Cl' 0.1484 0.1585
                         'International Tables Vol C Tables 4.2.6.8 and 6.1.1.4'
_computing_data_collection     'APEX2 (Bruker, 2004)'
_computing_cell_refinement     'SAINT (Bruker, 2004)'
_computing_data_reduction     'SAINT (Bruker, 2004)'
_computing_structure_solution     'SHELXS97 (Sheldrick, 2008)'
_computing_structure_refinement     'SHELXL97 (Sheldrick, 2008)'
_computing_molecular_graphics     'ORTEP3 (Farrugia, 1997)'
_computing_publication_material
                            'SHELXL97 (Sheldrick, 2008) and PLATON (Spek, 2009)'
loop_
    _atom_site_type_symbol
    _atom_site_label
    _atom_site_fract_x
    _atom_site_fract_y
    _atom_site_fract_z
    _atom_site_U_iso_or_equiv
    _atom_site_adp_type
    _atom_site_calc_flag
    _atom_site_refinement_flags
    _atom_site_occupancy
    _atom_site_disorder_assembly
    _atom_site_disorder_group
    Cl Cl1A 1.62028(16) -0.29670(7) 1.77856(13) 0.0941(4) Uani d . 1 . .
    Cl Cl1B 1.04826(15) 0.13662(6) 0.96558(15) 0.0906(4) Uani d . 1 . .
    Cl Cl2A 1.48485(16) -0.15064(6) 1.74118(13) 0.0858(3) Uani d . 1 . .
    Cl Cl2B 0.8172(2) 0.15716(9) 1.17529(14) 0.1300(7) Uani d . 1 . .
    O O1A 1.5519(3) -0.46993(14) 1.2925(3) 0.0594(6) Uani d . 1 . .
    O O1B 1.0719(3) -0.07368(15) 0.6539(2) 0.0573(6) Uani d . 1 . .
    O O2A 1.6504(3) -0.20942(14) 1.4809(3) 0.0635(7) Uani d . 1 . .
    O O2B 0.7429(3) 0.02505(17) 1.0049(4) 0.0852(9) Uani d . 1 . .
    O O3 1.2224(4) -0.56267(15) 1.5161(4) 0.0677(7) Uani d . 1 . .
    H H1W 1.279(6) -0.601(3) 1.502(6) 0.108(19) Uiso d . 1 . .
    H H2W 1.140(5) -0.570(2) 1.467(4) 0.059(11) Uiso d . 1 . .
    N N1A 1.3405(3) -0.42583(13) 1.3919(3) 0.0403(5) Uani d . 1 . .
    H H1A 1.325(4) -0.469(2) 1.432(4) 0.057(10) Uiso d . 1 . .
    N N1B 1.2097(3) -0.03383(14) 0.8658(3) 0.0399(5) Uani d . 1 . .
    H H1B 1.261(3) -0.0095(17) 0.811(3) 0.031(7) Uiso d . 1 . .
    C C2A 1.4518(3) -0.42199(16) 1.2939(3) 0.0420(6) Uani d . 1 . .
    C C2B 1.1026(3) -0.07798(16) 0.7907(3) 0.0410(6) Uani d . 1 . .
    C C3A 1.4398(4) -0.35821(17) 1.1848(3) 0.0462(7) Uani d . 1 . .
    H H3A 1.3314 -0.3539 1.1423 0.055 Uiso calc R 1 . .
    H H3B 1.5028 -0.3694 1.1023 0.055 Uiso calc R 1 . .
    C C3B 1.0275(4) -0.13513(16) 0.8847(3) 0.0465(7) Uani d . 1 . .
    H H3C 1.1089 -0.1594 0.9505 0.056 Uiso calc R 1 . .
    H H3D 0.9773 -0.1723 0.8178 0.056 Uiso calc R 1 . .
    C C4A 1.4920(3) -0.28414(16) 1.2521(3) 0.0441(7) Uani d . 1 . .
    H H4A 1.6071 -0.2832 1.2637 0.053 Uiso calc R 1 . .
    C C4B 0.9057(4) -0.10270(17) 0.9813(4) 0.0490(7) Uani d . 1 . .
    H H4B 0.8130 -0.0886 0.9140 0.059 Uiso calc R 1 . .
    N N5A 1.4357(2) -0.27668(12) 1.4044(2) 0.0368(5) Uani d . 1 . .
    N N5B 0.9699(3) -0.03578(14) 1.0580(2) 0.0403(5) Uani d . 1 . .
    C C6A 1.2763(3) -0.29648(16) 1.4220(3) 0.0355(5) Uani d . 1 . .
    C C6B 1.1307(3) -0.03545(15) 1.1206(3) 0.0363(6) Uani d . 1 . .
    C C7A 1.1664(3) -0.24204(17) 1.4443(3) 0.0457(7) Uani d . 1 . .
    H H7A 1.1961 -0.1926 1.4462 0.055 Uiso calc R 1 . .
    C C7B 1.1690(4) -0.03548(18) 1.2758(3) 0.0485(7) Uani d . 1 . .
    H H7B 1.0906 -0.0415 1.3407 0.058 Uiso calc R 1 . .
    C C8A 1.0148(3) -0.2607(2) 1.4635(4) 0.0548(8) Uani d . 1 . .
    H H8A 0.9424 -0.2242 1.4820 0.066 Uiso calc R 1 . .
    C C8B 1.3225(4) -0.0267(2) 1.3344(4) 0.0587(9) Uani d . 1 . .
    H H8B 1.3482 -0.0259 1.4386 0.070 Uiso calc R 1 . .
    C C9A 0.9695(3) -0.3334(2) 1.4554(4) 0.0530(8) Uani d . 1 . .
    H H9A 0.8658 -0.3458 1.4675 0.064 Uiso calc R 1 . .
    C C9B 1.4383(4) -0.01891(19) 1.2369(4) 0.0571(9) Uani d . 1 . .
    H H9B 1.5418 -0.0109 1.2758 0.069 Uiso calc R 1 . .
    C C10A 1.0749(3) -0.38800(17) 1.4298(4) 0.0467(7) Uani d . 1 . .
    H H10A 1.0422 -0.4370 1.4237 0.056 Uiso calc R 1 . .
    C C10B 1.4017(3) -0.02294(17) 1.0826(4) 0.0461(7) Uani d . 1 . .
    H H10B 1.4812 -0.0194 1.0182 0.055 Uiso calc R 1 . .
    C C11A 1.2304(3) -0.37036(15) 1.4130(3) 0.0353(5) Uani d . 1 . .
    C C11B 1.2482(3) -0.03216(15) 1.0231(3) 0.0363(5) Uani d . 1 . .
    C C12A 1.4358(6) -0.2213(2) 1.1517(4) 0.0707(11) Uani d . 1 . .
    H H12A 1.3230 -0.2210 1.1396 0.106 Uiso calc R 1 . .
    H H12B 1.4751 -0.2271 1.0544 0.106 Uiso calc R 1 . .
    H H12C 1.4733 -0.1755 1.1964 0.106 Uiso calc R 1 . .
    C C12B 0.8546(5) -0.1577(3) 1.0958(5) 0.0806(12) Uani d . 1 . .
    H H12D 0.9429 -0.1705 1.1660 0.121 Uiso calc R 1 . .
    H H12E 0.8147 -0.2015 1.0443 0.121 Uiso calc R 1 . .
    H H12F 0.7738 -0.1361 1.1498 0.121 Uiso calc R 1 . .
    C C13A 1.5282(3) -0.23943(16) 1.5082(3) 0.0425(6) Uani d . 1 . .
    C C13B 0.8785(3) 0.02480(19) 1.0567(3) 0.0483(7) Uani d . 1 . .
    C C14A 1.4827(4) -0.2412(2) 1.6705(3) 0.0516(7) Uani d . 1 . .
    H H14A 1.3773 -0.2624 1.6720 0.062 Uiso calc R 1 . .
    C C14B 0.9587(5) 0.0969(2) 1.1152(4) 0.0651(10) Uani d . 1 . .
    H H14B 1.0379 0.0860 1.1995 0.078 Uiso calc R 1 . .
loop_
    _atom_site_aniso_label
    _atom_site_aniso_U_11
    _atom_site_aniso_U_22
    _atom_site_aniso_U_33
    _atom_site_aniso_U_12
    _atom_site_aniso_U_13
    _atom_site_aniso_U_23
    Cl1A 0.1134(9) 0.0939(8) 0.0740(7) 0.0444(7) 0.0047(6) 0.0100(6)
    Cl1B 0.1093(9) 0.0570(6) 0.1045(8) -0.0225(6) 0.0047(7) 0.0035(6)
    Cl2A 0.1158(9) 0.0691(6) 0.0740(6) 0.0202(6) 0.0169(6) -0.0282(5)
    Cl2B 0.1609(13) 0.1493(13) 0.0748(7) 0.1052(12) -0.0141(7) -0.0412(8)
    O1A 0.0640(14) 0.0558(13) 0.0609(13) 0.0228(12) 0.0193(11) 0.0018(11)
    O1B 0.0562(13) 0.0768(16) 0.0377(11) -0.0032(12) -0.0020(9) -0.0029(11)
    O2A 0.0445(12) 0.0707(16) 0.0778(16) -0.0228(11) 0.0190(11) -0.0222(13)
    O2B 0.0332(12) 0.087(2) 0.133(3) 0.0137(13) -0.0012(14) 0.0200(19)
    O3 0.0578(16) 0.0485(14) 0.093(2) 0.0005(13) -0.0113(15) 0.0087(13)
    N1A 0.0465(13) 0.0319(13) 0.0435(13) 0.0045(10) 0.0100(10) 0.0037(10)
    N1B 0.0367(12) 0.0480(13) 0.0360(12) -0.0030(11) 0.0087(10) 0.0039(11)
    C2A 0.0474(16) 0.0378(15) 0.0408(14) 0.0031(13) 0.0035(12) -0.0043(12)
    C2B 0.0388(14) 0.0439(16) 0.0400(15) 0.0031(12) 0.0026(11) -0.0056(12)
    C3A 0.0575(18) 0.0471(16) 0.0348(13) 0.0020(14) 0.0083(12) -0.0023(12)
    C3B 0.0504(17) 0.0371(15) 0.0511(16) -0.0102(13) -0.0010(13) -0.0056(12)
    C4A 0.0461(16) 0.0472(17) 0.0404(14) -0.0062(13) 0.0108(12) -0.0014(13)
    C4B 0.0382(15) 0.0495(18) 0.0588(19) -0.0087(13) 0.0016(13) 0.0007(14)
    N5A 0.0328(11) 0.0392(12) 0.0394(11) -0.0022(9) 0.0082(9) -0.0032(9)
    N5B 0.0282(11) 0.0521(14) 0.0409(12) 0.0018(10) 0.0047(9) 0.0010(11)
    C6A 0.0277(12) 0.0417(14) 0.0367(13) 0.0022(11) 0.0010(10) 0.0018(11)
    C6B 0.0334(13) 0.0375(13) 0.0372(13) 0.0031(11) -0.0004(10) 0.0018(11)
    C7A 0.0420(15) 0.0402(16) 0.0552(17) 0.0070(12) 0.0057(13) 0.0037(13)
    C7B 0.0540(17) 0.0523(17) 0.0390(14) 0.0062(14) 0.0031(12) 0.0047(13)
    C8A 0.0372(16) 0.057(2) 0.071(2) 0.0182(14) 0.0091(14) 0.0025(16)
    C8B 0.071(2) 0.060(2) 0.0419(16) 0.0053(18) -0.0129(15) -0.0005(15)
    C9A 0.0292(15) 0.065(2) 0.0648(19) -0.0016(14) 0.0056(13) 0.0010(17)
    C9B 0.0434(17) 0.057(2) 0.066(2) -0.0052(15) -0.0182(15) 0.0001(16)
    C10A 0.0376(15) 0.0460(17) 0.0563(17) -0.0072(12) 0.0031(13) -0.0004(13)
    C10B 0.0328(13) 0.0472(17) 0.0568(17) -0.0013(12) -0.0033(12) 0.0023(14)
    C11A 0.0356(13) 0.0376(14) 0.0326(12) -0.0005(11) 0.0032(10) -0.0005(11)
    C11B 0.0342(13) 0.0347(13) 0.0393(13) 0.0007(11) 0.0009(10) 0.0015(11)
    C12A 0.104(3) 0.049(2) 0.061(2) -0.0015(19) 0.019(2) 0.0172(17)
    C12B 0.083(3) 0.075(3) 0.087(3) -0.036(2) 0.026(2) 0.004(2)
    C13A 0.0333(14) 0.0402(15) 0.0551(16) -0.0060(12) 0.0107(12) -0.0084(13)
    C13B 0.0353(15) 0.0581(19) 0.0525(17) 0.0096(14) 0.0086(13) 0.0103(15)
    C14A 0.0420(15) 0.064(2) 0.0482(16) 0.0011(14) 0.0015(12) -0.0146(15)
    C14B 0.073(2) 0.064(2) 0.0539(19) 0.0303(18) -0.0134(17) -0.0112(16)
_geom_special_details
;
All e.s.d.'s (except the e.s.d. in the dihedral angle between two l.s. planes)
are estimated using the full covariance matrix. The cell e.s.d.'s are taken
into account individually in the estimation of e.s.d.'s in distances, angles
and torsion angles; correlations between e.s.d.'s in cell parameters are only
used when they are defined by crystal symmetry. An approximate (isotropic)
treatment of cell e.s.d.'s is used for estimating e.s.d.'s involving l.s.
planes.
;
loop_
    _geom_bond_atom_site_label_1
    _geom_bond_atom_site_label_2
    _geom_bond_site_symmetry_2
    _geom_bond_distance
    _geom_bond_publ_flag
    Cl1A C14A . 1.759(3) ?
    Cl1B C14B . 1.748(4) ?
    Cl2A C14A . 1.754(3) ?
    Cl2B C14B . 1.748(4) ?
    O1A C2A . 1.219(4) ?
    O1B C2B . 1.220(3) ?
    O2A C13A . 1.221(3) ?
    O2B C13B . 1.206(4) ?
    O3 H1W . 0.86(6) ?
    O3 H2W . 0.80(4) ?
    N1A C2A . 1.349(4) ?
    N1A C11A . 1.400(4) ?
    N1A H1A . 0.87(4) ?
    N1B C2B . 1.343(4) ?
    N1B C11B . 1.403(3) ?
    N1B H1B . 0.81(3) ?
    C2A C3A . 1.503(4) ?
    C2B C3B . 1.508(4) ?
    C3A C4A . 1.516(4) ?
    C3A H3A . 0.9700 ?
    C3A H3B . 0.9700 ?
    C3B C4B . 1.527(5) ?
    C3B H3C . 0.9700 ?
    C3B H3D . 0.9700 ?
    C4A N5A . 1.482(3) ?
    C4A C12A . 1.495(5) ?
    C4A H4A . 0.9800 ?
    C4B N5B . 1.469(4) ?
    C4B C12B . 1.515(5) ?
    C4B H4B . 0.9800 ?
    N5A C13A . 1.338(4) ?
    N5A C6A . 1.431(3) ?
    N5B C13B . 1.345(4) ?
    N5B C6B . 1.432(3) ?
    C6A C7A . 1.388(4) ?
    C6A C11A . 1.393(4) ?
    C6B C7B . 1.385(4) ?
    C6B C11B . 1.387(4) ?
    C7A C8A . 1.365(4) ?
    C7A H7A . 0.9300 ?
    C7B C8B . 1.374(5) ?
    C7B H7B . 0.9300 ?
    C8A C9A . 1.370(5) ?
    C8A H8A . 0.9300 ?
    C8B C9B . 1.381(5) ?
    C8B H8B . 0.9300 ?
    C9A C10A . 1.370(4) ?
    C9A H9A . 0.9300 ?
    C9B C10B . 1.376(5) ?
    C9B H9B . 0.9300 ?
    C10A C11A . 1.389(4) ?
    C10A H10A . 0.9300 ?
    C10B C11B . 1.378(4) ?
    C10B H10B . 0.9300 ?
    C12A H12A . 0.9600 ?
    C12A H12B . 0.9600 ?
    C12A H12C . 0.9600 ?
    C12B H12D . 0.9600 ?
    C12B H12E . 0.9600 ?
    C12B H12F . 0.9600 ?
    C13A C14A . 1.526(4) ?
    C13B C14B . 1.540(5) ?
    C14A H14A . 0.9800 ?
    C14B H14B . 0.9800 ?
loop_
    _geom_angle_atom_site_label_1
    _geom_angle_atom_site_label_2
    _geom_angle_atom_site_label_3
    _geom_angle_site_symmetry_1
    _geom_angle_site_symmetry_3
    _geom_angle
    _geom_angle_publ_flag
    H1W O3 H2W . . 106(5) ?
    C2A N1A C11A . . 125.0(2) ?
    C2A N1A H1A . . 117(2) ?
    C11A N1A H1A . . 117(2) ?
    C2B N1B C11B . . 126.2(3) ?
    C2B N1B H1B . . 114(2) ?
    C11B N1B H1B . . 119(2) ?
    O1A C2A N1A . . 120.5(3) ?
    O1A C2A C3A . . 123.0(3) ?
    N1A C2A C3A . . 116.4(3) ?
    O1B C2B N1B . . 121.9(3) ?
    O1B C2B C3B . . 122.0(3) ?
    N1B C2B C3B . . 116.1(2) ?
    C2A C3A C4A . . 115.1(2) ?
    C2A C3A H3A . . 108.5 ?
    C4A C3A H3A . . 108.5 ?
    C2A C3A H3B . . 108.5 ?
    C4A C3A H3B . . 108.5 ?
    H3A C3A H3B . . 107.5 ?
    C2B C3B C4B . . 113.3(2) ?
    C2B C3B H3C . . 108.9 ?
    C4B C3B H3C . . 108.9 ?
    C2B C3B H3D . . 108.9 ?
    C4B C3B H3D . . 108.9 ?
    H3C C3B H3D . . 107.7 ?
    N5A C4A C12A . . 111.1(3) ?
    N5A C4A C3A . . 109.3(2) ?
    C12A C4A C3A . . 111.8(3) ?
    N5A C4A H4A . . 108.2 ?
    C12A C4A H4A . . 108.2 ?
    C3A C4A H4A . . 108.2 ?
    N5B C4B C12B . . 110.4(3) ?
    N5B C4B C3B . . 109.4(2) ?
    C12B C4B C3B . . 112.3(3) ?
    N5B C4B H4B . . 108.2 ?
    C12B C4B H4B . . 108.2 ?
    C3B C4B H4B . . 108.2 ?
    C13A N5A C6A . . 123.9(2) ?
    C13A N5A C4A . . 116.8(2) ?
    C6A N5A C4A . . 118.1(2) ?
    C13B N5B C6B . . 122.4(3) ?
    C13B N5B C4B . . 118.4(2) ?
    C6B N5B C4B . . 119.1(2) ?
    C7A C6A C11A . . 119.8(2) ?
    C7A C6A N5A . . 120.2(3) ?
    C11A C6A N5A . . 120.0(2) ?
    C7B C6B C11B . . 120.2(2) ?
    C7B C6B N5B . . 120.9(3) ?
    C11B C6B N5B . . 118.8(2) ?
    C8A C7A C6A . . 120.4(3) ?
    C8A C7A H7A . . 119.8 ?
    C6A C7A H7A . . 119.8 ?
    C8B C7B C6B . . 120.2(3) ?
    C8B C7B H7B . . 119.9 ?
    C6B C7B H7B . . 119.9 ?
    C7A C8A C9A . . 119.9(3) ?
    C7A C8A H8A . . 120.1 ?
    C9A C8A H8A . . 120.1 ?
    C7B C8B C9B . . 119.4(3) ?
    C7B C8B H8B . . 120.3 ?
    C9B C8B H8B . . 120.3 ?
    C10A C9A C8A . . 120.9(3) ?
    C10A C9A H9A . . 119.6 ?
    C8A C9A H9A . . 119.6 ?
    C10B C9B C8B . . 120.5(3) ?
    C10B C9B H9B . . 119.7 ?
    C8B C9B H9B . . 119.7 ?
    C9A C10A C11A . . 120.2(3) ?
    C9A C10A H10A . . 119.9 ?
    C11A C10A H10A . . 119.9 ?
    C9B C10B C11B . . 120.4(3) ?
    C9B C10B H10B . . 119.8 ?
    C11B C10B H10B . . 119.8 ?
    C10A C11A C6A . . 118.8(2) ?
    C10A C11A N1A . . 120.8(3) ?
    C6A C11A N1A . . 120.4(2) ?
    C10B C11B C6B . . 119.0(3) ?
    C10B C11B N1B . . 120.6(3) ?
    C6B C11B N1B . . 120.3(2) ?
    C4A C12A H12A . . 109.5 ?
    C4A C12A H12B . . 109.5 ?
    H12A C12A H12B . . 109.5 ?
    C4A C12A H12C . . 109.5 ?
    H12A C12A H12C . . 109.5 ?
    H12B C12A H12C . . 109.5 ?
    C4B C12B H12D . . 109.5 ?
    C4B C12B H12E . . 109.5 ?
    H12D C12B H12E . . 109.5 ?
    C4B C12B H12F . . 109.5 ?
    H12D C12B H12F . . 109.5 ?
    H12E C12B H12F . . 109.5 ?
    O2A C13A N5A . . 123.3(3) ?
    O2A C13A C14A . . 119.7(3) ?
    N5A C13A C14A . . 116.9(2) ?
    O2B C13B N5B . . 122.9(3) ?
    O2B C13B C14B . . 120.4(3) ?
    N5B C13B C14B . . 116.5(3) ?
    C13A C14A Cl2A . . 108.8(2) ?
    C13A C14A Cl1A . . 108.0(2) ?
    Cl2A C14A Cl1A . . 110.73(17) ?
    C13A C14A H14A . . 109.7 ?
    Cl2A C14A H14A . . 109.7 ?
    Cl1A C14A H14A . . 109.7 ?
    C13B C14B Cl2B . . 109.4(3) ?
    C13B C14B Cl1B . . 107.7(2) ?
    Cl2B C14B Cl1B . . 109.9(2) ?
    C13B C14B H14B . . 109.9 ?
    Cl2B C14B H14B . . 109.9 ?
    Cl1B C14B H14B . . 109.9 ?
loop_
    _geom_torsion_atom_site_label_1
    _geom_torsion_atom_site_label_2
    _geom_torsion_atom_site_label_3
    _geom_torsion_atom_site_label_4
    _geom_torsion_site_symmetry_1
    _geom_torsion_site_symmetry_2
    _geom_torsion_site_symmetry_3
    _geom_torsion_site_symmetry_4
    _geom_torsion
    _geom_torsion_publ_flag
    C11A N1A C2A O1A . . . . 173.3(3) ?
    C11A N1A C2A C3A . . . . -9.3(4) ?
    C11B N1B C2B O1B . . . . 177.0(3) ?
    C11B N1B C2B C3B . . . . -5.4(4) ?
    O1A C2A C3A C4A . . . . -106.8(3) ?
    N1A C2A C3A C4A . . . . 75.9(3) ?
    O1B C2B C3B C4B . . . . -107.2(3) ?
    N1B C2B C3B C4B . . . . 75.2(3) ?
    C2A C3A C4A N5A . . . . -40.6(4) ?
    C2A C3A C4A C12A . . . . -164.0(3) ?
    C2B C3B C4B N5B . . . . -46.2(3) ?
    C2B C3B C4B C12B . . . . -169.2(3) ?
    C12A C4A N5A C13A . . . . -90.1(3) ?
    C3A C4A N5A C13A . . . . 146.1(3) ?
    C12A C4A N5A C6A . . . . 78.1(3) ?
    C3A C4A N5A C6A . . . . -45.7(3) ?
    C12B C4B N5B C13B . . . . -102.0(3) ?
    C3B C4B N5B C13B . . . . 134.0(3) ?
    C12B C4B N5B C6B . . . . 83.0(3) ?
    C3B C4B N5B C6B . . . . -41.1(3) ?
    C13A N5A C6A C7A . . . . 58.9(4) ?
    C4A N5A C6A C7A . . . . -108.3(3) ?
    C13A N5A C6A C11A . . . . -122.8(3) ?
    C4A N5A C6A C11A . . . . 70.0(3) ?
    C13B N5B C6B C7B . . . . 75.4(4) ?
    C4B N5B C6B C7B . . . . -109.8(3) ?
    C13B N5B C6B C11B . . . . -102.1(3) ?
    C4B N5B C6B C11B . . . . 72.7(3) ?
    C11A C6A C7A C8A . . . . 2.6(4) ?
    N5A C6A C7A C8A . . . . -179.0(3) ?
    C11B C6B C7B C8B . . . . 4.9(5) ?
    N5B C6B C7B C8B . . . . -172.6(3) ?
    C6A C7A C8A C9A . . . . -2.3(5) ?
    C6B C7B C8B C9B . . . . -1.0(5) ?
    C7A C8A C9A C10A . . . . 0.7(5) ?
    C7B C8B C9B C10B . . . . -2.6(5) ?
    C8A C9A C10A C11A . . . . 0.6(5) ?
    C8B C9B C10B C11B . . . . 2.3(5) ?
    C9A C10A C11A C6A . . . . -0.2(4) ?
    C9A C10A C11A N1A . . . . 177.8(3) ?
    C7A C6A C11A C10A . . . . -1.4(4) ?
    N5A C6A C11A C10A . . . . -179.7(2) ?
    C7A C6A C11A N1A . . . . -179.4(2) ?
    N5A C6A C11A N1A . . . . 2.2(4) ?
    C2A N1A C11A C10A . . . . 138.6(3) ?
    C2A N1A C11A C6A . . . . -43.4(4) ?
    C9B C10B C11B C6B . . . . 1.6(4) ?
    C9B C10B C11B N1B . . . . 177.9(3) ?
    C7B C6B C11B C10B . . . . -5.2(4) ?
    N5B C6B C11B C10B . . . . 172.3(3) ?
    C7B C6B C11B N1B . . . . 178.5(3) ?
    N5B C6B C11B N1B . . . . -3.9(4) ?
    C2B N1B C11B C10B . . . . 141.2(3) ?
    C2B N1B C11B C6B . . . . -42.6(4) ?
    C6A N5A C13A O2A . . . . -164.1(3) ?
    C4A N5A C13A O2A . . . . 3.3(4) ?
    C6A N5A C13A C14A . . . . 21.3(4) ?
    C4A N5A C13A C14A . . . . -171.3(3) ?
    C6B N5B C13B O2B . . . . -179.7(3) ?
    C4B N5B C13B O2B . . . . 5.4(4) ?
    C6B N5B C13B C14B . . . . 4.5(4) ?
    C4B N5B C13B C14B . . . . -170.4(3) ?
    O2A C13A C14A Cl2A . . . . 53.9(3) ?
    N5A C13A C14A Cl2A . . . . -131.2(2) ?
    O2A C13A C14A Cl1A . . . . -66.3(3) ?
    N5A C13A C14A Cl1A . . . . 108.5(3) ?
    O2B C13B C14B Cl2B . . . . 27.4(4) ?
    N5B C13B C14B Cl2B . . . . -156.7(2) ?
    O2B C13B C14B Cl1B . . . . -92.0(3) ?
    N5B C13B C14B Cl1B . . . . 84.0(3) ?
loop_
    _geom_hbond_atom_site_label_D
    _geom_hbond_atom_site_label_H
    _geom_hbond_atom_site_label_A
    _geom_hbond_site_symmetry_A
    _geom_hbond_distance_DH
    _geom_hbond_distance_HA
    _geom_hbond_distance_DA
    _geom_hbond_angle_DHA
    C4A H4A O2A 1 0.98 2.34 2.694(4) 100.1
    C4B H4B O2B 1 0.98 2.31 2.715(4) 104.0
    N1A H1A O3 1 0.87(4) 2.08(4) 2.927(4) 164(3)
    O3 H2W O1B 2_747 0.80(4) 2.02(4) 2.815(4) 173(4)
    C3A H3A O2B 2_747 0.97 2.60 3.038(4) 107.9
    C8A H8A O2A 1_455 0.93 2.51 3.268(4) 138.8
    C10B H10B O2B 1_655 0.93 2.39 3.179(4) 142.6
