# Supplementary material for: 5-Dichloro­acetyl-4-methyl-2,3,4,5-tetra­hydro-1H-1,5-benzodiazepin-2-one hemihydrate
Source: Acta Crystallogr Sect E Struct Rep Online. 2009 Sep 26;65(Pt 10):o2551–2. doi: 10.1107/S1600536809036940 (PMC2970202; doi:10.1107/S1600536809036940)
Supplement: Supplementary file 2 [file e-65-o2551-Isup2.hkl]

#
# h,k,l, Fc-squared, Fo-squared, sigma(Fo-squared) and status flag
#
data_I
_shelx_title ' bdcambdo in P 2/m'
_shelx_refln_list_code          4
_shelx_F_calc_maximum      177.02
_exptl_crystal_F_000       612.00
_reflns_d_resolution_high  0.7969
 
loop_
 _symmetry_equiv_pos_as_xyz
 'x, y, z'
 '-x, y+1/2, -z'
 
_cell_length_a     8.5470
_cell_length_b    18.0837
_cell_length_c     8.8697
_cell_angle_alpha  90.000
_cell_angle_beta   95.405
_cell_angle_gamma  90.000
 
_shelx_F_squared_multiplier     1.000
 
loop_
 _refln_index_h
 _refln_index_k
 _refln_index_l
 _refln_F_squared_calc
 _refln_F_squared_meas
 _refln_F_squared_sigma
 _refln_observed_status
   0 -22   0       19.20       27.22      5.49 o
   1 -22   0       72.61       65.79      5.03 o
   2 -22   0       22.65       17.18      3.49 o
   1 -21   0       33.77       46.58      5.56 o
   2 -21   0        4.64        9.84      3.11 o
   3 -21   0        2.39        3.69      3.63 o
   4 -21   0       19.48       17.96      4.84 o
   0 -20   0       51.74       58.91      6.25 o
   1 -20   0        1.56       -1.24      5.18 o
   2 -20   0        5.71        8.96      2.86 o
   3 -20   0       15.22       20.95      3.91 o
   4 -20   0        2.06        0.00      2.54 o
   5 -20   0        7.69        9.19      4.38 o
   1 -19   0       39.32       30.71      4.97 o
   2 -19   0      125.13      106.17      6.21 o
   3 -19   0       92.17      107.19      5.73 o
   4 -19   0        6.78        5.09      4.44 o
   5 -19   0        1.16        0.02      2.41 o
   0 -18   0      412.12      386.31     14.59 o
   1 -18   0        9.82        7.82      2.60 o
   2 -18   0        6.85        7.77      2.58 o
   3 -18   0        1.35        4.46      2.52 o
   4 -18   0        9.79       13.81      3.16 o
   5 -18   0       13.87       17.75      3.28 o
   6 -18   0        3.97        6.38      2.89 o
   1 -17   0       51.34       46.41      3.63 o
   2 -17   0        4.45        5.38      2.47 o
   3 -17   0       24.25       18.00      2.90 o
   4 -17   0       45.73       41.67      3.75 o
   5 -17   0       12.41        9.67      2.83 o
   6 -17   0        1.42        0.86      2.43 o
   7 -17   0        2.45        2.76      2.83 o
   0 -16   0      544.03      485.38     11.72 o
   1 -16   0       93.02       94.61      3.86 o
   2 -16   0       29.83       26.60      2.41 o
   3 -16   0       51.34       45.24      5.22 o
   4 -16   0        6.69        6.80      2.44 o
   5 -16   0        1.79        3.08      2.82 o
   6 -16   0       11.68       19.34      4.00 o
   7 -16   0       10.49        8.16      2.87 o
   1 -15   0      165.20      142.77      4.44 o
   2 -15   0      189.36      198.21      8.52 o
   3 -15   0      376.98      392.56      8.33 o
   4 -15   0      293.45      278.03      6.82 o
   5 -15   0      102.53      107.28      6.13 o
   6 -15   0       44.59       42.61      6.13 o
   7 -15   0        0.64        0.33      2.31 o
   0 -14   0      411.10      354.19     12.60 o
   1 -14   0      362.24      359.30      7.53 o
   2 -14   0       87.62       92.91      3.56 o
   3 -14   0       67.42       62.72      3.15 o
   4 -14   0       29.83       27.77      2.41 o
   5 -14   0       37.25       34.46      3.29 o
   6 -14   0       55.26       58.16      4.29 o
   7 -14   0       58.59       76.89      5.05 o
   8 -14   0        5.27        8.77      3.08 o
   1 -13   0      503.03      517.84      9.44 o
   2 -13   0      144.76      148.10      4.23 o
   3 -13   0       39.31       33.98      2.39 o
   4 -13   0      424.90      403.09      9.21 o
   5 -13   0      119.53      125.73      4.47 o
   6 -13   0       50.25       60.61      3.62 o
   7 -13   0        9.15        6.12      3.97 o
   8 -13   0        7.53       11.07      4.57 o
   0 -12   0      444.02      387.97     12.87 o
   1 -12   0       57.84       57.46      2.56 o
   2 -12   0      130.85      129.77      3.85 o
   3 -12   0      409.40      426.95     13.40 o
   4 -12   0       21.93       36.63      2.38 o
   5 -12   0      214.09      196.08      5.45 o
   6 -12   0       77.30       66.47      3.48 o
   7 -12   0       15.81       24.84      3.33 o
   8 -12   0       29.44       32.69      4.87 o
   9 -12   0       23.31       34.12      4.28 o
   1 -11   0       81.34       79.48      2.77 o
   2 -11   0      326.05      292.47      5.32 o
   3 -11   0      715.06      725.76     12.01 o
   4 -11   0      105.21       91.31      3.48 o
   5 -11   0      141.85      152.49      4.66 o
   6 -11   0       16.59       17.66      2.21 o
   7 -11   0       80.15       89.41      4.04 o
   8 -11   0       34.93       27.92      3.63 o
   9 -11   0        3.12        7.31      3.01 o
   0 -10   0     1493.15     1465.86     26.72 o
   1 -10   0      417.99      387.32      6.17 o
   2 -10   0      167.87      182.30      3.74 o
   3 -10   0      734.84      722.14     11.89 o
   4 -10   0      715.44      664.39     11.47 o
   5 -10   0      146.66      120.86      3.99 o
   6 -10   0      442.08      467.01      9.61 o
   7 -10   0       23.55       20.28      2.41 o
   8 -10   0        9.86       10.24      2.81 o
   9 -10   0        9.20       11.15      3.05 o
   1  -9   0     1842.24     1838.02     20.57 o
   2  -9   0      168.49      126.86      3.37 o
   3  -9   0      432.16      401.14      7.38 o
   4  -9   0      890.84      876.67     14.23 o
   5  -9   0      336.30      348.01      7.23 o
   6  -9   0       84.86       69.86      5.56 o
   7  -9   0      103.57      120.94      4.80 o
   8  -9   0        4.98        3.95      3.22 o
   9  -9   0        2.98        6.66      2.77 o
   0  -8   0     1223.05     1220.37     22.71 o
   1  -8   0      914.23      914.96     10.83 o
   2  -8   0      921.22      889.31     13.60 o
   3  -8   0       84.42       94.37      2.91 o
   4  -8   0      691.04      675.80     11.32 o
   5  -8   0       11.73       20.89      3.41 o
   6  -8   0       36.31       33.36      2.36 o
   7  -8   0        2.41        0.62      2.10 o
   8  -8   0       11.23       10.75      2.71 o
   9  -8   0        5.83        3.01      2.90 o
   1  -7   0      864.41      850.99     10.00 o
   2  -7   0      601.69      654.56      8.79 o
   3  -7   0      590.93      580.30      9.58 o
   4  -7   0      185.15      172.79      4.30 o
   5  -7   0      407.37      416.34      8.05 o
   6  -7   0      214.68      181.33      6.45 o
   7  -7   0      265.73      272.64      6.75 o
   8  -7   0       21.09       14.23      2.67 o
   9  -7   0       26.46       27.51      3.64 o
  10  -7   0        9.63        4.12      3.06 o
   0  -6   0     2955.95     3323.24     54.89 o
   1  -6   0     3262.14     3271.27     38.91 o
   2  -6   0      388.78      385.16      5.75 o
   3  -6   0      154.04      166.28      3.70 o
   4  -6   0       97.05       82.22      2.70 o
   5  -6   0      396.28      417.43      7.88 o
   6  -6   0       12.41       21.49      1.98 o
   7  -6   0      218.09      198.99      7.59 o
   8  -6   0       68.93       76.55      3.77 o
   9  -6   0       23.51       40.25      9.39 o
  10  -6   0        7.47       13.22      3.22 o
   1  -5   0     2573.80     2573.64     30.73 o
   2  -5   0     1847.54     1794.09     22.28 o
   3  -5   0      884.41      887.29     13.42 o
   4  -5   0     1075.14     1033.19     15.58 o
   5  -5   0       10.62        9.55      2.34 o
   6  -5   0       89.04       78.59      3.59 o
   7  -5   0       21.53       19.01      2.16 o
   8  -5   0       72.29       77.31      3.68 o
   9  -5   0       11.73        5.06      2.66 o
  10  -5   0        3.44        4.10      3.72 o
   0  -4   0     6816.02     6575.31    185.19 o
   1  -4   0    10284.62    10318.27    121.39 o
   2  -4   0     1198.18     1151.58     14.31 o
   3  -4   0       23.26       29.16      1.33 o
   4  -4   0       94.99       78.48      2.60 o
   5  -4   0      403.53      405.59      7.55 o
   6  -4   0      135.57      125.46      3.95 o
   7  -4   0      194.08      185.93      5.19 o
   8  -4   0       46.01       38.27      2.98 o
   9  -4   0        5.37       15.12      2.97 o
  10  -4   0       22.87       18.99      3.48 o
   1  -3   0     6214.44     6296.52     86.31 o
   2  -3   0      321.78      294.65      4.31 o
   3  -3   0      437.80      453.61      6.53 o
   4  -3   0     1582.64     1650.08     24.03 o
   5  -3   0      251.65      240.13      5.26 o
   6  -3   0      190.25      197.09      4.97 o
   7  -3   0       41.63       43.24      2.61 o
   8  -3   0      165.71      167.42      5.31 o
   9  -3   0       55.70       60.39      3.55 o
  10  -3   0        2.31        1.98      2.49 o
   0  -2   0      875.66      664.00     15.88 o
   1  -2   0     3973.24     4077.83     47.63 o
   2  -2   0     2758.59     2811.15     33.36 o
   3  -2   0     1125.86     1035.62     13.31 o
   4  -2   0       11.24       17.39      1.78 o
   5  -2   0      318.38      298.86      6.03 o
   6  -2   0      628.20      632.17     10.89 o
   7  -2   0       14.90       16.82      2.02 o
   8  -2   0       35.41       36.25      2.80 o
   9  -2   0       50.81       61.47      3.85 o
  10  -2   0       22.14       24.65      3.74 o
   1  -1   0     1720.44     1793.75     26.67 o
   2  -1   0      509.37      542.69      7.01 o
   3  -1   0     1797.93     1860.96     22.61 o
   4  -1   0     1094.16     1138.65     17.07 o
   5  -1   0      386.50      401.90      7.33 o
   6  -1   0      353.33      339.01      7.05 o
   7  -1   0       34.77       33.27      2.35 o
   8  -1   0       13.98       10.59      2.04 o
   9  -1   0       20.33       19.56      2.62 o
  10  -1   0        0.14        0.14      2.52 o
   1   0   0       26.37       20.94      1.13 o
   2   0   0     7442.03     7275.22     86.03 o
   3   0   0     1100.23     1063.72     13.46 o
   4   0   0      703.83      725.81     11.37 o
   5   0   0       16.99       25.66      2.82 o
   6   0   0        4.55       -0.77      1.27 o
   7   0   0       40.90       43.23      2.60 o
   8   0   0        6.26        6.39      1.85 o
   9   0   0       16.74       17.92      2.54 o
  10   0   0       29.30       33.47      4.02 o
   1   1   0     1725.73     1739.02     47.51 o
   2   1   0      503.20      533.95      6.24 o
   3   1   0     1759.30     1839.33     20.13 o
   4   1   0     1120.18     1174.18     17.15 o
   5   1   0      376.23      390.45      7.33 o
   6   1   0      356.06      361.85      7.25 o
   7   1   0       34.92       35.53      2.47 o
   8   1   0       13.30       11.66      2.07 o
   9   1   0       20.70       18.43      2.52 o
  10   1   0        0.13       -1.74      2.50 o
   0   2   0      812.36      646.47     46.19 o
   1   2   0     3846.80     3955.29     47.53 o
   2   2   0     2722.08     2781.98     33.34 o
   3   2   0     1126.20     1060.04     13.35 o
   4   2   0       13.67       16.32      1.17 o
   5   2   0      315.78      305.54      6.11 o
   6   2   0      621.98      607.53     10.84 o
   7   2   0       15.47       17.30      3.12 o
   8   2   0       35.75       31.25      2.68 o
   9   2   0       51.45       51.52      3.45 o
  10   2   0       22.07       28.94      3.84 o
   1   3   0     6248.75     6214.49     73.99 o
   2   3   0      335.35      298.45      4.32 o
   3   3   0      461.90      471.95      6.58 o
   4   3   0     1612.97     1691.69     24.11 o
   5   3   0      249.23      241.32      4.58 o
   6   3   0      189.86      189.68      4.96 o
   7   3   0       42.04       41.37      2.63 o
   8   3   0      166.03      176.60      5.61 o
   9   3   0       55.77       54.90      4.38 o
  10   3   0        2.39        3.98      3.20 o
   0   4   0     7031.72     6683.15    110.20 o
   1   4   0    10260.11    10221.96    121.98 o
   2   4   0     1187.25     1135.83     14.31 o
   3   4   0       20.82       27.12      1.21 o
   4   4   0       98.37       85.55      2.78 o
   5   4   0      405.13      403.39      6.60 o
   6   4   0      133.44      121.83      3.37 o
   7   4   0      193.82      177.09      5.17 o
   8   4   0       45.85       39.44      2.96 o
   9   4   0        5.60        9.93      2.84 o
  10   4   0       22.94       22.28      3.72 o
   1   5   0     2532.60     2552.05     37.32 o
   2   5   0     1876.56     1848.07     28.05 o
   3   5   0      888.05      884.44     13.43 o
   4   5   0     1050.74     1006.43     15.57 o
   5   5   0       12.38       10.79      1.48 o
   6   5   0       92.63       93.30      2.99 o
   7   5   0       20.17       19.46      2.18 o
   8   5   0       71.47       69.49      3.62 o
   9   5   0       11.79       12.32      3.23 o
  10   5   0        3.57       12.59      3.20 o
   0   6   0     2836.59     3171.81     54.88 o
   1   6   0     3255.79     3230.95     44.56 o
   2   6   0      405.69      401.36      5.83 o
   3   6   0      150.41      155.70      3.69 o
   4   6   0       99.89       80.08      2.76 o
   5   6   0      395.40      407.13      7.85 o
   6   6   0       12.67       24.24      1.82 o
   7   6   0      217.17      193.10      5.30 o
   8   6   0       67.37       70.11      3.69 o
   9   6   0       23.68       34.19      3.91 o
  10   6   0        7.61        8.24      4.11 o
   1   7   0      887.86      849.99     15.03 o
   2   7   0      573.48      607.93     10.05 o
   3   7   0      606.06      583.29      9.65 o
   4   7   0      189.13      182.62      4.43 o
   5   7   0      416.80      426.09      8.23 o
   6   7   0      210.17      166.35      4.79 o
   7   7   0      273.95      286.55      6.03 o
   8   7   0       21.29       14.89      2.74 o
   9   7   0       26.88       23.60      3.54 o
  10   7   0        9.64        7.26      3.16 o
   0   8   0     1214.68     1218.73     35.68 o
   1   8   0      931.03      917.87     13.88 o
   2   8   0      934.43      887.05     13.67 o
   3   8   0       84.72       87.63      2.89 o
   4   8   0      683.20      677.81     11.42 o
   5   8   0       14.16       23.10      1.97 o
   6   8   0       36.48       37.54      2.54 o
   7   8   0        2.97        1.44      2.03 o
   8   8   0       10.96       10.52      1.99 o
   9   8   0        5.85        5.51      5.27 o
   1   9   0     1813.54     1822.15     26.28 o
   2   9   0      177.32      136.37      3.50 o
   3   9   0      437.19      396.06      7.46 o
   4   9   0      903.96      882.73     14.33 o
   5   9   0      336.15      343.87      7.70 o
   6   9   0       83.09       70.92      3.61 o
   7   9   0      103.47      110.86      7.85 o
   8   9   0        4.61        3.62      2.08 o
   9   9   0        3.07        2.67      2.69 o
   0  10   0     1517.60     1495.35     37.12 o
   1  10   0      416.82      391.28      7.18 o
   2  10   0      168.40      182.57      4.39 o
   3  10   0      715.12      707.25     11.96 o
   4  10   0      714.76      661.35     11.54 o
   5  10   0      144.24      116.50      4.14 o
   6  10   0      445.99      511.66     10.01 o
   7  10   0       22.29       24.78      2.73 o
   8  10   0       10.54        8.79      2.39 o
   9  10   0        9.32       11.10      2.63 o
   1  11   0       88.66       91.28      3.34 o
   2  11   0      327.46      309.10      6.34 o
   3  11   0      705.69      690.78     12.02 o
   4  11   0       99.18       90.55      3.58 o
   5  11   0      143.77      148.84      4.68 o
   6  11   0       16.33       15.71      2.19 o
   7  11   0       78.21       82.93      4.05 o
   8  11   0       35.25       32.38      3.17 o
   9  11   0        3.25        5.01      2.56 o
   0  12   0      446.04      396.49     13.09 o
   1  12   0       63.05       60.75      2.73 o
   2  12   0      125.28      125.97      3.94 o
   3  12   0      413.77      442.79      9.72 o
   4  12   0       22.38       35.41      2.45 o
   5  12   0      212.26      201.81      5.63 o
   6  12   0       77.72       74.88      3.73 o
   7  12   0       14.80       27.74      3.59 o
   8  12   0       29.83       35.74      4.12 o
   9  12   0       23.17       33.53      3.56 o
   1  13   0      501.68      518.06     10.39 o
   2  13   0      146.41      147.29      8.68 o
   3  13   0       41.49       36.57      2.49 o
   4  13   0      431.55      396.64      8.41 o
   5  13   0      121.42      136.28      4.74 o
   6  13   0       52.94       60.46      3.53 o
   7  13   0        8.71        5.21      3.43 o
   8  13   0        7.91        6.02      6.15 o
   0  14   0      402.48      356.49     12.90 o
   1  14   0      367.49      379.73      7.81 o
   2  14   0       90.89       99.55      7.51 o
   3  14   0       69.70       62.92      5.51 o
   4  14   0       31.08       28.45      2.59 o
   5  14   0       37.80       35.42      2.86 o
   6  14   0       55.87       58.96      8.60 o
   7  14   0       58.33       74.50      5.18 o
   8  14   0        5.02        1.45      3.74 o
   1  15   0      161.41      142.34      7.12 o
   2  15   0      191.97      203.39      8.52 o
   3  15   0      371.17      385.90      8.48 o
   4  15   0      288.90      271.71      6.98 o
   5  15   0      103.52       98.18      5.37 o
   6  15   0       46.28       51.55      4.39 o
   7  15   0        0.70        1.50      2.63 o
   8  15   0       18.13       22.79      5.82 o
   0  16   0      550.80      494.14     16.89 o
   1  16   0       88.02      102.65     10.18 o
   2  16   0       30.29       27.16      2.59 o
   3  16   0       46.46       43.44      3.02 o
   4  16   0        6.12        3.89      2.53 o
   5  16   0        1.54        0.67      2.47 o
   6  16   0       11.09       14.65      3.38 o
   7  16   0        9.92        5.02      3.12 o
   1  17   0       53.46       48.61      4.02 o
   2  17   0        4.64        4.84      5.29 o
   3  17   0       26.07       22.98      3.35 o
   4  17   0       46.59       35.75      3.80 o
   5  17   0       13.12        8.35      3.02 o
   6  17   0        1.55        2.54      2.84 o
   7  17   0        2.25        2.95      2.98 o
   0  18   0      414.12      369.02     14.99 o
   1  18   0        9.23        8.62      2.91 o
   2  18   0        7.98       11.81      4.35 o
   3  18   0        1.35        2.85      2.54 o
   4  18   0       10.57       22.71      3.63 o
   5  18   0       13.38       10.03      3.27 o
   6  18   0        4.20        1.43      2.89 o
   1  19   0       38.81       33.34      3.82 o
   2  19   0      122.80      108.78      5.99 o
   3  19   0       92.06       93.99      9.13 o
   4  19   0        6.60        6.99      3.08 o
   5  19   0        1.25        0.06      2.73 o
   0  20   0       50.76       60.93      6.83 o
   1  20   0        1.24        1.54      2.49 o
   2  20   0        5.54       11.45      3.16 o
   3  20   0       15.52       18.53      3.61 o
   4  20   0        2.38        1.49      3.00 o
   5  20   0        7.30        8.97      3.40 o
   1  21   0       33.87       45.53      4.45 o
   2  21   0        5.01        8.81      3.57 o
   3  21   0        2.14        2.59      3.02 o
   4  21   0       19.40       26.73      4.28 o
   0  22   0       18.59       25.47      6.01 o
   1  22   0       74.44       65.84      5.44 o
   2  22   0       22.59       24.19      4.21 o
  -2 -22   1       11.54       10.03      3.32 o
  -1 -22   1       13.87       15.43      3.49 o
   0 -22   1       74.51       64.51      5.03 o
   1 -22   1       25.40       32.71      6.51 o
   2 -22   1        1.63        2.33      2.81 o
  -3 -21   1        4.92        2.54      2.69 o
  -2 -21   1       10.88       18.34      3.36 o
  -1 -21   1       60.22       59.51      4.71 o
   0 -21   1       35.78       36.34      8.87 o
   1 -21   1       24.63       24.14      3.61 o
   2 -21   1       27.80       30.97      3.72 o
   3 -21   1       11.03       13.91      3.14 o
  -5 -20   1        3.22        4.14      4.38 o
  -4 -20   1       19.02       10.96      3.12 o
  -3 -20   1        7.74        9.37      2.92 o
  -2 -20   1       55.15       54.10      4.52 o
  -1 -20   1        8.78        4.87      2.75 o
   0 -20   1        3.69       10.28      2.93 o
   1 -20   1        2.59        1.20      2.49 o
   2 -20   1       55.75       46.73      4.25 o
   3 -20   1        1.80        2.33      2.63 o
   4 -20   1        6.66        4.78      5.49 o
  -5 -19   1       38.07       33.80      4.64 o
  -4 -19   1        4.29        5.25      2.64 o
  -3 -19   1       27.35       27.84      3.55 o
  -2 -19   1       14.71       13.60      3.04 o
  -1 -19   1       74.11       90.45      7.13 o
   0 -19   1       43.76       33.25      6.31 o
   1 -19   1       47.99       47.57      5.61 o
   2 -19   1       36.50       52.99      4.25 o
   3 -19   1        6.35        3.95      2.55 o
   4 -19   1       17.22       25.87      3.58 o
   5 -19   1        2.53        0.46      2.65 o
  -6 -18   1       35.68       39.40      4.30 o
  -5 -18   1       23.20       13.19      3.14 o
  -4 -18   1        0.66       -0.24      2.24 o
  -3 -18   1       66.96       53.61      5.20 o
  -2 -18   1       10.19        2.71      2.21 o
  -1 -18   1      128.00      123.94      5.71 o
   0 -18   1      112.02      115.49      5.47 o
   1 -18   1       39.11       29.78      5.13 o
   2 -18   1       89.67       70.48      4.49 o
   3 -18   1       61.30       75.16      4.75 o
   4 -18   1       48.43       44.54      4.06 o
   5 -18   1       66.83       89.60      5.43 o
   6 -18   1       14.68       13.64      3.20 o
  -7 -17   1        5.97        6.87      3.16 o
  -6 -17   1       49.40       42.23      4.28 o
  -5 -17   1       61.33       68.18      4.87 o
  -4 -17   1       85.83       95.17      6.77 o
  -3 -17   1       53.79       64.40      4.32 o
  -2 -17   1       24.49       18.08      3.56 o
  -1 -17   1       18.61       18.37      4.86 o
   0 -17   1        0.70        7.44      2.24 o
   1 -17   1      114.40      113.41      4.28 o
   2 -17   1       86.12       83.02      3.77 o
   3 -17   1       32.32       47.10      3.02 o
   4 -17   1       22.45       34.60      6.11 o
   5 -17   1        3.37        6.22      2.72 o
   6 -17   1        4.28        4.96      2.67 o
  -7 -16   1       13.29       14.07      3.37 o
  -6 -16   1       31.17       34.59      3.98 o
  -5 -16   1        7.60        8.72      2.65 o
  -4 -16   1       58.64       52.25      3.98 o
  -3 -16   1      158.00      160.09      6.20 o
  -2 -16   1      119.71      123.56      5.45 o
  -1 -16   1      318.08      331.61      9.09 o
   0 -16   1      290.74      261.82      7.95 o
   1 -16   1       44.12       35.76      2.56 o
   2 -16   1      114.19       98.03      3.94 o
   3 -16   1       54.63       49.80      3.02 o
   4 -16   1        2.70        1.31      1.59 o
   5 -16   1       43.86       41.46      3.83 o
   6 -16   1        8.78       13.04      3.05 o
   7 -16   1        0.70        6.47      2.96 o
  -8 -15   1        7.49       14.36      3.56 o
  -7 -15   1       92.86       98.70      5.73 o
  -6 -15   1      104.85      119.77      9.90 o
  -5 -15   1        7.38       13.22      2.88 o
  -4 -15   1       70.80       70.42      4.29 o
  -3 -15   1       11.31       10.90      1.89 o
  -2 -15   1       50.11       55.92      2.96 o
  -1 -15   1      723.79      757.30     13.02 o
   0 -15   1       88.08       89.26      3.56 o
   1 -15   1       49.67       50.17      2.78 o
   2 -15   1      130.12      116.69      4.04 o
   3 -15   1       32.18       42.25      2.72 o
   4 -15   1      109.82      116.96      6.97 o
   5 -15   1       45.81       52.93      3.28 o
   6 -15   1        7.59        6.62      4.47 o
   7 -15   1       13.89       15.86      3.13 o
  -8 -14   1       47.32       48.61      7.68 o
  -7 -14   1        7.10        8.58      2.75 o
  -6 -14   1        7.62        4.78      2.60 o
  -5 -14   1       23.99       18.64      2.97 o
  -4 -14   1       59.57       59.12      3.60 o
  -3 -14   1       42.12       48.62      2.72 o
  -2 -14   1       26.23       27.52      2.28 o
  -1 -14   1       79.74       83.04      3.31 o
   0 -14   1       83.56       89.06      3.35 o
   1 -14   1       73.72       79.11      2.27 o
   2 -14   1      965.38      923.02     15.26 o
   3 -14   1        9.38        4.99      1.57 o
   4 -14   1       52.25       46.06      2.77 o
   5 -14   1       43.57       45.08      2.91 o
   6 -14   1      102.97       94.77      5.39 o
   7 -14   1        1.97        2.95      2.47 o
   8 -14   1       18.18       15.93      6.82 o
  -8 -13   1       13.60        8.07      6.04 o
  -7 -13   1       25.29       21.00      3.29 o
  -6 -13   1        3.13        0.66      2.30 o
  -5 -13   1       65.55       71.85      4.68 o
  -4 -13   1       27.97       22.55      2.18 o
  -3 -13   1       21.16       16.88      1.90 o
  -2 -13   1       89.76       71.68      3.02 o
  -1 -13   1      364.14      382.89      7.62 o
   0 -13   1      525.77      524.77      9.63 o
   1 -13   1       45.68       61.12      2.12 o
   2 -13   1      689.66      691.74     10.29 o
   3 -13   1      143.11      137.72      4.25 o
   4 -13   1       16.86        8.78      1.78 o
   5 -13   1      240.08      216.92      5.89 o
   6 -13   1        8.42       10.82      2.01 o
   7 -13   1       13.74       20.28      5.10 o
   8 -13   1       38.59       42.88      4.20 o
  -9 -12   1        1.47        4.82      2.82 o
  -8 -12   1       24.28       30.35      5.56 o
  -7 -12   1       15.45       14.30      2.90 o
  -6 -12   1      180.30      166.62      6.52 o
  -5 -12   1       16.60       16.70      2.11 o
  -4 -12   1       54.82       54.30      2.87 o
  -3 -12   1      223.53      215.04      5.23 o
  -2 -12   1      305.35      329.43      6.84 o
  -1 -12   1      822.29      793.74     11.26 o
   0 -12   1      549.90      520.33      8.02 o
   1 -12   1        3.08        2.52      1.05 o
   2 -12   1      156.37      144.04      3.55 o
   3 -12   1      317.68      267.17      6.75 o
   4 -12   1      104.68      101.62      3.66 o
   5 -12   1       90.62      112.42      4.12 o
   6 -12   1       57.47       44.24      2.87 o
   7 -12   1      127.20      130.04      4.88 o
   8 -12   1        1.40       -1.90      2.93 o
  -9 -11   1       39.43       34.89      5.41 o
  -8 -11   1       19.33       15.57      5.46 o
  -7 -11   1        8.57        3.38      4.03 o
  -6 -11   1       12.79       28.06      4.79 o
  -5 -11   1      150.68      139.41      4.43 o
  -4 -11   1      387.97      404.33      8.01 o
  -3 -11   1      528.90      503.68     12.77 o
  -2 -11   1     1362.29     1340.67     17.73 o
  -1 -11   1      164.60      157.22      3.48 o
   0 -11   1      776.72      825.03     11.37 o
   1 -11   1      750.96      755.98     16.74 o
   2 -11   1      142.24      135.38      3.28 o
   3 -11   1      559.31      597.05     10.43 o
   4 -11   1       52.65       47.44      2.58 o
   5 -11   1      371.62      370.37      7.82 o
   6 -11   1       16.71        8.93      1.87 o
   7 -11   1        8.00       10.16      2.00 o
   8 -11   1        0.58        0.28      2.22 o
   9 -11   1       13.24       22.42      3.69 o
  -9 -10   1        0.91       -0.79      2.61 o
  -8 -10   1       10.52        7.51      2.62 o
  -7 -10   1        5.73        1.94      2.27 o
  -6 -10   1      335.12      306.28      7.17 o
  -5 -10   1      338.33      339.83      7.35 o
  -4 -10   1       96.59       86.96      4.37 o
  -3 -10   1       78.00       61.48      4.20 o
  -2 -10   1       90.00       84.73      2.53 o
  -1 -10   1      210.93      225.04      4.17 o
   0 -10   1       63.52       80.75      2.65 o
   1 -10   1      682.70      633.17     10.25 o
   2 -10   1      164.46      155.75      3.89 o
   3 -10   1      869.67      862.51     13.79 o
   4 -10   1      131.93      121.52      3.85 o
   5 -10   1      130.03      114.91      3.91 o
   6 -10   1       15.17       11.79      1.98 o
   7 -10   1       19.28       25.40      2.48 o
   8 -10   1        4.32        5.59      3.01 o
   9 -10   1        7.45       12.81      3.16 o
  -9  -9   1        1.90        3.02      2.68 o
  -8  -9   1       13.60       17.00      3.04 o
  -7  -9   1      403.56      432.50     10.84 o
  -6  -9   1       14.62       17.59      2.04 o
  -5  -9   1       35.20       40.54      2.47 o
  -4  -9   1      154.99      155.48      4.19 o
  -3  -9   1      420.59      397.98      6.42 o
  -2  -9   1      548.78      511.79      7.56 o
  -1  -9   1      621.09      658.57      9.20 o
   0  -9   1      527.48      588.28      7.92 o
   1  -9   1      748.18      730.45     11.61 o
   2  -9   1       35.52       35.06      1.83 o
   3  -9   1      949.51     1022.32     15.74 o
   4  -9   1     1178.26     1196.40     18.36 o
   5  -9   1      101.55      119.37      3.90 o
   6  -9   1      469.55      472.93      9.35 o
   7  -9   1       18.69       17.51      2.17 o
   8  -9   1       32.52       44.10      3.12 o
   9  -9   1       10.79       12.24      3.11 o
 -10  -8   1        9.47       15.36      3.63 o
  -9  -8   1       18.94       20.68      3.46 o
  -8  -8   1        8.35        4.65      2.55 o
  -7  -8   1       38.18       37.37      2.81 o
  -6  -8   1       92.48       84.66      3.50 o
  -5  -8   1        5.05        0.85      1.35 o
  -4  -8   1       20.67       17.65      1.63 o
  -3  -8   1      872.51     1005.07     13.61 o
  -2  -8   1      221.61      227.62      4.09 o
  -1  -8   1     1190.42     1227.77     15.69 o
   0  -8   1      550.18      542.50      7.29 o
   1  -8   1     1019.49      956.50     14.42 o
   2  -8   1      389.23      371.07      6.70 o
   3  -8   1      383.19      407.96      7.51 o
   4  -8   1       15.16       23.12      1.77 o
   5  -8   1      213.49      231.14      6.12 o
   6  -8   1      106.77      118.03      4.03 o
   7  -8   1       20.84       25.08      2.38 o
   8  -8   1       12.70       16.59      2.33 o
   9  -8   1        8.86       13.31      3.65 o
 -10  -7   1       11.04       13.56      3.39 o
  -9  -7   1       20.73       27.63      4.80 o
  -8  -7   1       59.69       70.72      4.53 o
  -7  -7   1      187.98      163.86      6.45 o
  -6  -7   1      158.45      177.30      5.94 o
  -5  -7   1      318.34      336.76      6.90 o
  -4  -7   1      510.47      538.87      9.43 o
  -3  -7   1      399.37      368.86      5.87 o
  -2  -7   1     2592.45     2537.27     31.12 o
  -1  -7   1     3972.43     3901.65     42.24 o
   0  -7   1      111.65      116.57      2.21 o
   1  -7   1     1897.09     1982.88     33.13 o
   2  -7   1     1188.76     1209.79     17.78 o
   3  -7   1      139.30      165.88      9.06 o
   4  -7   1       91.54       73.85      2.70 o
   5  -7   1       27.62       23.93      2.52 o
   6  -7   1       58.40       45.82      2.57 o
   7  -7   1       30.98       35.80      2.61 o
   8  -7   1        4.00       -0.61      1.53 o
   9  -7   1        1.17        0.66      1.77 o
  10  -7   1        0.44        2.85      3.56 o
 -10  -6   1       10.76        9.81      3.05 o
  -9  -6   1       13.66        9.71      2.86 o
  -8  -6   1        5.87        0.71      2.09 o
  -7  -6   1      224.36      254.29      8.47 o
  -6  -6   1      351.09      368.66      7.66 o
  -5  -6   1      157.24      157.89      4.21 o
  -4  -6   1      421.82      404.30      7.48 o
  -3  -6   1      329.45      345.27      5.48 o
  -2  -6   1     1350.96     1344.01     16.93 o
  -1  -6   1       61.72       47.37      1.34 o
   0  -6   1     6025.11     6178.93     72.24 o
   1  -6   1      369.24      360.35      7.47 o
   2  -6   1      478.11      485.70      7.80 o
   3  -6   1      270.66      269.37      5.13 o
   4  -6   1      646.97      702.97     11.40 o
   5  -6   1       55.66       57.87      2.62 o
   6  -6   1      146.88      147.04      4.31 o
   7  -6   1      186.56      191.54      6.23 o
   8  -6   1       27.64       27.00      2.51 o
   9  -6   1       15.74       11.44      2.32 o
  10  -6   1        6.57        5.32      2.74 o
 -10  -5   1        1.75       -1.59      3.39 o
  -9  -5   1       22.03       21.37      3.27 o
  -8  -5   1       41.24       46.50      5.01 o
  -7  -5   1      499.88      515.78     10.07 o
  -6  -5   1      211.25      202.00      5.10 o
  -5  -5   1       88.82       93.94      3.13 o
  -4  -5   1      901.73      884.78     12.07 o
  -3  -5   1      168.11      124.16      2.67 o
  -2  -5   1     1303.71     1301.92     16.33 o
  -1  -5   1     4695.46     4569.36     54.09 o
   0  -5   1     7252.70     7260.63     84.78 o
   1  -5   1      172.62      135.92      3.02 o
   2  -5   1     1487.67     1440.12     20.49 o
   3  -5   1     1466.76     1480.61     21.23 o
   4  -5   1     1525.84     1493.56     21.54 o
   5  -5   1      289.25      279.51      5.87 o
   6  -5   1      115.37      105.36      4.51 o
   7  -5   1       60.85       62.61      3.17 o
   8  -5   1      106.75      117.94      4.39 o
   9  -5   1        0.42        0.18      1.75 o
  10  -5   1       15.53       14.84      3.20 o
 -10  -4   1        1.06       -0.21      2.76 o
  -9  -4   1       19.57       22.70      3.91 o
  -8  -4   1      198.19      167.08      5.35 o
  -7  -4   1       90.71      103.28      3.94 o
  -6  -4   1      141.82      160.53      8.82 o
  -5  -4   1       28.41       30.09      2.58 o
  -4  -4   1      911.83      992.58     13.00 o
  -3  -4   1      453.23      485.26      6.94 o
  -2  -4   1     2235.94     2261.78     27.56 o
  -1  -4   1      351.70      374.85      5.93 o
   0  -4   1     1682.12     1649.87     17.62 o
   1  -4   1     3152.37     3229.04     38.17 o
   2  -4   1     4713.14     4873.26     66.78 o
   3  -4   1      368.87      406.85      6.84 o
   4  -4   1       21.24       18.52      1.44 o
   5  -4   1       41.11       44.29      2.23 o
   6  -4   1      545.66      528.34      9.66 o
   7  -4   1       30.83       33.36      3.15 o
   8  -4   1       17.68       23.15      2.32 o
   9  -4   1        1.62        2.94      1.93 o
  10  -4   1        1.30        2.65      2.62 o
 -10  -3   1       51.58       54.96      4.77 o
  -9  -3   1        8.56        7.45      2.71 o
  -8  -3   1       93.10       92.24      5.25 o
  -7  -3   1      118.50      138.47      4.47 o
  -6  -3   1       74.82       76.73      3.08 o
  -5  -3   1       18.79       13.74      2.01 o
  -4  -3   1     3327.40     3294.36     39.53 o
  -3  -3   1     2019.05     1981.68     24.47 o
  -2  -3   1     1142.11     1066.71     13.46 o
  -1  -3   1     3333.98     3553.14     79.06 o
   0  -3   1      940.20      923.49      9.33 o
   1  -3   1     1045.07     1167.14     14.17 o
   2  -3   1     3731.14     3651.82     49.39 o
   3  -3   1      839.34      825.42     12.12 o
   4  -3   1     2013.44     2105.33     30.16 o
   5  -3   1     1062.49     1077.89     16.65 o
   6  -3   1        6.31        3.99      1.36 o
   7  -3   1       22.45       26.57      2.21 o
   8  -3   1       66.00       57.91      3.18 o
   9  -3   1       20.35       24.91      2.65 o
  10  -3   1        0.67        3.98      2.70 o
 -10  -2   1        5.43        4.03      3.48 o
  -9  -2   1        5.15        5.11      2.54 o
  -8  -2   1      172.32      194.98      5.77 o
  -7  -2   1      197.85      170.35      7.19 o
  -6  -2   1       59.63       53.77      2.65 o
  -5  -2   1      313.27      362.10      6.99 o
  -4  -2   1      345.48      348.65      5.57 o
  -3  -2   1      859.12      901.17     11.67 o
  -2  -2   1     1160.97     1128.38     14.06 o
  -1  -2   1      187.35      189.67      3.08 o
   0  -2   1     6548.30     6711.97     62.30 o
   1  -2   1      435.67      429.16      5.96 o
   2  -2   1      778.13      754.14      9.45 o
   3  -2   1      645.57      656.50     10.05 o
   4  -2   1      300.58      334.11      6.07 o
   5  -2   1      241.19      286.83      5.82 o
   6  -2   1       43.33       39.81      3.15 o
   7  -2   1       18.29       16.17      2.97 o
   8  -2   1       77.07       67.04      3.41 o
   9  -2   1       14.78       13.30      2.62 o
  10  -2   1        4.09        4.46      3.03 o
 -10  -1   1       26.07       36.19      4.20 o
  -9  -1   1        5.09        4.08      2.40 o
  -8  -1   1       70.99       76.92      4.48 o
  -7  -1   1      238.00      237.21      5.97 o
  -6  -1   1       51.19       51.65      3.81 o
  -5  -1   1      206.99      200.18      4.58 o
  -4  -1   1      492.80      465.92      6.91 o
  -3  -1   1      528.16      516.64      7.29 o
  -2  -1   1      832.01      826.68     10.48 o
  -1  -1   1      115.70      103.44      2.07 o
   0  -1   1      605.42      555.93     22.36 o
   1  -1   1     2133.52     2092.20     24.57 o
   2  -1   1     4037.62     4121.34     48.54 o
   3  -1   1       51.49       51.89      1.79 o
   4  -1   1      834.50      877.21     13.38 o
   5  -1   1      395.66      379.38      7.04 o
   6  -1   1      246.37      252.54      7.04 o
   7  -1   1      133.28      144.55      4.63 o
   8  -1   1       83.57       82.00      3.64 o
   9  -1   1       68.33       65.34      5.65 o
  10  -1   1        0.69        3.13      2.49 o
 -10   0   1        4.32        1.17      2.49 o
  -9   0   1       17.19       21.61      3.22 o
  -8   0   1      116.51       85.10      4.92 o
  -7   0   1        4.18        5.04      1.76 o
  -6   0   1      413.69      396.95      7.80 o
  -5   0   1       90.76       81.70      2.99 o
  -4   0   1      180.77      214.38      7.56 o
  -3   0   1        1.61        0.47      0.60 o
  -2   0   1     5440.81     5174.81     61.69 o
  -1   0   1     7680.00     7260.45    256.07 o
   1   0   1     2564.30     2633.83     34.39 o
   2   0   1     9120.80     8658.76    103.19 o
   3   0   1      338.52      323.38      6.61 o
   4   0   1       29.58       30.15      1.62 o
   5   0   1      303.29      323.77      6.31 o
   6   0   1       56.77       52.17      2.58 o
   7   0   1      138.83      115.76      4.56 o
   8   0   1       14.62       20.20      2.26 o
   9   0   1        0.42        2.90      2.19 o
  10   0   1        2.03        5.09      2.65 o
 -10   1   1       26.09       32.32      4.03 o
  -9   1   1        4.77        4.53      2.53 o
  -8   1   1       69.89       69.12      3.62 o
  -7   1   1      242.93      238.08      6.00 o
  -6   1   1       49.33       52.92      3.96 o
  -5   1   1      207.64      194.63      4.56 o
  -4   1   1      497.35      467.97      6.91 o
  -3   1   1      557.59      546.33      7.34 o
  -2   1   1      862.99      839.33     10.49 o
  -1   1   1      110.44       99.92      1.60 o
   0   1   1      656.15      593.66     13.72 o
   1   1   1     2209.66     2151.44     22.65 o
   2   1   1     4027.73     4087.30     48.53 o
   3   1   1       57.04       55.07      1.55 o
   4   1   1      846.49      888.24     13.42 o
   5   1   1      390.79      382.03      7.10 o
   6   1   1      237.52      227.88      6.16 o
   7   1   1      132.49      147.28      4.44 o
   8   1   1       84.62       83.73      3.71 o
   9   1   1       67.75       72.02      3.85 o
  10   1   1        0.70        2.42      5.23 o
 -10   2   1        5.23        4.99      2.86 o
  -9   2   1        5.13        7.88      3.06 o
  -8   2   1      174.71      206.77      5.92 o
  -7   2   1      199.94      179.28      5.14 o
  -6   2   1       57.90       54.60      2.72 o
  -5   2   1      318.03      372.41      7.04 o
  -4   2   1      341.10      356.19      5.62 o
  -3   2   1      859.74      903.08     10.41 o
  -2   2   1     1151.97     1133.58     14.07 o
  -1   2   1      178.64      177.20      3.19 o
   0   2   1     6403.92     6509.78     64.16 o
   1   2   1      412.98      406.74      6.15 o
   2   2   1      763.44      736.70      9.43 o
   3   2   1      640.07      666.05     10.09 o
   4   2   1      296.74      332.45      5.28 o
   5   2   1      242.68      284.72      5.83 o
   6   2   1       44.20       43.42      3.64 o
   7   2   1       19.20       18.08      2.04 o
   8   2   1       77.54       67.73      3.46 o
   9   2   1       14.26       13.45      2.40 o
  10   2   1        4.09        1.31      2.56 o
 -10   3   1       51.67       57.69      5.13 o
  -9   3   1        8.54        7.19      2.75 o
  -8   3   1       94.92      106.55      4.36 o
  -7   3   1      119.57      131.93      4.43 o
  -6   3   1       70.93       70.37      3.01 o
  -5   3   1       18.35       14.15      1.96 o
  -4   3   1     3272.10     3233.94     35.19 o
  -3   3   1     2018.26     2015.27     24.51 o
  -2   3   1     1174.91     1088.35     13.49 o
  -1   3   1     3297.52     3544.29     48.06 o
   0   3   1      953.60      937.23     11.33 o
   1   3   1     1033.51     1155.19     14.04 o
   2   3   1     3708.09     3622.15     49.41 o
   3   3   1      809.06      789.76     12.08 o
   4   3   1     2040.65     2167.87     30.22 o
   5   3   1     1077.91     1091.56     14.43 o
   6   3   1        6.15        4.71      1.46 o
   7   3   1       21.41       25.18      3.17 o
   8   3   1       66.59       60.15      3.30 o
   9   3   1       20.68       19.17      2.58 o
  10   3   1        0.64        2.13      7.42 o
 -10   4   1        1.06        3.23      3.74 o
  -9   4   1       19.01       15.12      3.14 o
  -8   4   1      196.57      171.48      5.48 o
  -7   4   1       93.36      104.79      4.16 o
  -6   4   1      138.12      151.93      4.56 o
  -5   4   1       26.97       29.57      1.67 o
  -4   4   1      894.93      952.29     12.96 o
  -3   4   1      461.37      484.68      6.95 o
  -2   4   1     2267.67     2300.04     27.58 o
  -1   4   1      359.73      382.75      5.99 o
   0   4   1     1663.20     1613.51     26.41 o
   1   4   1     3091.38     3201.32     57.09 o
   2   4   1     4653.69     4803.73     65.44 o
   3   4   1      378.36      410.93      6.88 o
   4   4   1       21.52       19.90      1.51 o
   5   4   1       42.23       42.41      2.32 o
   6   4   1      548.14      532.22      8.44 o
   7   4   1       29.73       30.71      2.36 o
   8   4   1       18.90       15.82      2.21 o
   9   4   1        1.59        2.53      3.46 o
  10   4   1        1.20        1.26      2.51 o
 -10   5   1        1.80        0.07      5.98 o
  -9   5   1       21.25       19.77      3.22 o
  -8   5   1       39.81       44.97      4.56 o
  -7   5   1      498.32      512.60     10.17 o
  -6   5   1      210.03      189.09      4.39 o
  -5   5   1       88.84       92.77      2.72 o
  -4   5   1      913.47      894.29     12.12 o
  -3   5   1      173.96      124.10      2.70 o
  -2   5   1     1305.46     1309.58     16.37 o
  -1   5   1     4677.08     4575.24     54.11 o
   0   5   1     7279.71     7263.56     97.68 o
   1   5   1      168.84      137.11      2.36 o
   2   5   1     1485.78     1448.51     20.53 o
   3   5   1     1455.30     1476.64     21.26 o
   4   5   1     1476.43     1444.43     21.49 o
   5   5   1      287.23      281.76      5.91 o
   6   5   1      111.36      107.44      3.20 o
   7   5   1       59.48       65.49      2.85 o
   8   5   1      107.54      120.00      5.96 o
   9   5   1        0.49       -1.73      1.73 o
  10   5   1       15.29        9.15      3.02 o
 -10   6   1       10.68        2.55      2.89 o
  -9   6   1       13.72       14.26      3.17 o
  -8   6   1        5.66        2.56      2.48 o
  -7   6   1      229.52      254.09      7.14 o
  -6   6   1      350.45      367.79      6.70 o
  -5   6   1      155.47      153.77      5.08 o
  -4   6   1      429.20      418.72     10.77 o
  -3   6   1      330.06      347.47      5.50 o
  -2   6   1     1359.31     1347.41     16.97 o
  -1   6   1       62.13       50.44      2.15 o
   0   6   1     6078.90     6201.15     83.50 o
   1   6   1      400.80      381.11      5.27 o
   2   6   1      464.68      476.44      7.83 o
   3   6   1      262.20      254.67      5.08 o
   4   6   1      652.22      710.25     13.05 o
   5   6   1       54.07       55.87      2.62 o
   6   6   1      147.60      143.99      4.34 o
   7   6   1      180.00      171.70      4.52 o
   8   6   1       26.73       22.55      2.39 o
   9   6   1       15.55       13.16      2.38 o
  10   6   1        6.56        8.09      4.80 o
 -10   7   1       11.02       10.23      3.26 o
  -9   7   1       21.35       23.42      3.64 o
  -8   7   1       60.99       72.39      5.78 o
  -7   7   1      186.33      161.03      4.70 o
  -6   7   1      159.74      175.62      5.00 o
  -5   7   1      320.19      335.78      6.93 o
  -4   7   1      512.62      549.82      9.52 o
  -3   7   1      395.98      365.28      5.87 o
  -2   7   1     2603.40     2573.24     31.18 o
  -1   7   1     4035.17     3991.20     53.84 o
   0   7   1      129.17      125.94      2.97 o
   1   7   1     1836.91     1951.09     26.25 o
   2   7   1     1217.38     1223.46     15.30 o
   3   7   1      135.48      157.57      3.84 o
   4   7   1       98.08       79.49      2.87 o
   5   7   1       27.57       25.81      2.36 o
   6   7   1       58.04       48.32      2.69 o
   7   7   1       33.04       33.18      2.24 o
   8   7   1        3.69        0.05      1.39 o
   9   7   1        0.97       -1.00      3.10 o
  10   7   1        0.40        4.05      3.98 o
 -10   8   1        9.36       14.18      3.56 o
  -9   8   1       18.88       22.10      3.54 o
  -8   8   1        8.16        6.04      2.14 o
  -7   8   1       38.20       37.36      2.53 o
  -6   8   1       90.33       80.86      3.48 o
  -5   8   1        3.61        1.82      1.37 o
  -4   8   1       20.52       20.57      1.78 o
  -3   8   1      869.34     1031.54     13.71 o
  -2   8   1      221.68      231.64      4.14 o
  -1   8   1     1181.96     1225.37     18.03 o
   0   8   1      532.76      531.67      8.78 o
   1   8   1     1031.60      966.54     12.28 o
   2   8   1      396.05      382.72      5.66 o
   3   8   1      392.45      441.71      8.98 o
   4   8   1       14.10       18.68      1.70 o
   5   8   1      210.91      229.73      5.48 o
   6   8   1      106.02      118.69      4.09 o
   7   8   1       19.13       20.83      3.43 o
   8   8   1       13.15       10.67      1.97 o
   9   8   1        8.91       13.75      5.85 o
  -9   9   1        1.86        4.32      2.93 o
  -8   9   1       12.78       14.59      2.56 o
  -7   9   1      406.04      428.80      8.78 o
  -6   9   1       15.41       21.24      3.16 o
  -5   9   1       32.62       45.40      2.70 o
  -4   9   1      159.64      155.07      4.28 o
  -3   9   1      411.67      388.40      7.53 o
  -2   9   1      551.44      494.96      8.69 o
  -1   9   1      612.07      654.36     12.71 o
   0   9   1      517.50      574.72      9.56 o
   1   9   1      761.81      746.12     11.72 o
   2   9   1       37.19       37.27      1.85 o
   3   9   1      959.48     1011.02     15.78 o
   4   9   1     1182.65     1184.14     18.43 o
   5   9   1      104.69      128.34      4.12 o
   6   9   1      471.83      466.48      9.41 o
   7   9   1       18.15       18.55      2.26 o
   8   9   1       33.51       38.91      2.89 o
   9   9   1       10.30       11.42      3.07 o
  -9  10   1        0.91        2.31      2.78 o
  -8  10   1       10.79        7.38      2.32 o
  -7  10   1        5.82        1.79      2.45 o
  -6  10   1      340.54      308.42      7.30 o
  -5  10   1      344.87      340.55      7.41 o
  -4  10   1      102.12       89.32      3.41 o
  -3  10   1       76.65       61.29      5.55 o
  -2  10   1       88.38       84.09      2.99 o
  -1  10   1      204.15      218.22      8.79 o
   0  10   1       69.83       79.35      3.53 o
   1  10   1      671.61      600.43     10.22 o
   2  10   1      159.98      153.35      3.30 o
   3  10   1      861.99      855.40     11.69 o
   4  10   1      128.99      116.68      3.85 o
   5  10   1      135.18      122.60      8.19 o
   6  10   1       14.52       10.42      1.99 o
   7  10   1       19.09       28.34      4.35 o
   8  10   1        4.26        4.28      1.85 o
   9  10   1        7.52        5.96      2.61 o
  -9  11   1       38.76       36.30      3.58 o
  -8  11   1       20.33       23.76      2.93 o
  -7  11   1        8.09        7.79      2.62 o
  -6  11   1       13.42       32.12      2.78 o
  -5  11   1      145.68      137.92      4.56 o
  -4  11   1      389.32      388.34      8.01 o
  -3  11   1      528.76      513.45      9.44 o
  -2  11   1     1349.40     1355.91     20.46 o
  -1  11   1      164.18      156.91      4.46 o
   0  11   1      767.21      805.42     15.91 o
   1  11   1      756.73      750.71     12.31 o
   2  11   1      141.63      138.88      2.92 o
   3  11   1      559.94      599.41     11.91 o
   4  11   1       57.99       55.29      2.73 o
   5  11   1      365.83      370.07      7.95 o
   6  11   1       15.61        8.61      1.98 o
   7  11   1        7.92        7.66      2.10 o
   8  11   1        0.47       -2.35      2.35 o
   9  11   1       13.51       22.88      5.09 o
  -9  12   1        1.38        0.07      2.28 o
  -8  12   1       24.72       29.85      3.19 o
  -7  12   1       15.46       14.55      3.04 o
  -6  12   1      182.40      181.62      6.78 o
  -5  12   1       15.06       17.32      2.22 o
  -4  12   1       50.10       56.56      3.02 o
  -3  12   1      226.26      212.98      5.37 o
  -2  12   1      300.03      337.73      6.98 o
  -1  12   1      828.97      775.63     12.98 o
   0  12   1      544.59      515.76     11.95 o
   1  12   1        4.15        6.84      3.89 o
   2  12   1      158.04      133.29      4.27 o
   3  12   1      319.03      269.44      5.36 o
   4  12   1      106.21      106.04      3.01 o
   5  12   1       87.52      104.35      4.11 o
   6  12   1       53.67       38.43      2.86 o
   7  12   1      130.32      141.21      6.62 o
   8  12   1        1.40        0.99      2.66 o
  -8  13   1       12.70       14.03      3.36 o
  -7  13   1       27.84       31.20      3.85 o
  -6  13   1        2.83        3.74      2.60 o
  -5  13   1       66.01       67.99      4.05 o
  -4  13   1       26.98       19.98      2.17 o
  -3  13   1       22.53       16.19      1.98 o
  -2  13   1       91.78       75.05      3.26 o
  -1  13   1      360.04      385.90      7.82 o
   0  13   1      519.48      519.91     13.07 o
   1  13   1       42.30       49.10      2.65 o
   2  13   1      684.31      648.75     13.51 o
   3  13   1      146.76      140.50      3.20 o
   4  13   1       18.52        9.41      1.30 o
   5  13   1      239.25      223.91      5.87 o
   6  13   1        7.86        5.27      1.94 o
   7  13   1       13.34       17.03      3.30 o
   8  13   1       37.90       49.44      7.49 o
  -8  14   1       46.38       39.81      4.55 o
  -7  14   1        6.50        9.20      3.11 o
  -6  14   1        7.96        4.16      2.65 o
  -5  14   1       22.21       16.18      2.96 o
  -4  14   1       62.97       68.33      5.28 o
  -3  14   1       40.99       48.96      4.37 o
  -2  14   1       25.32       27.35      2.30 o
  -1  14   1       78.06       86.12      3.52 o
   0  14   1       78.94       90.92      4.44 o
   1  14   1       76.55       75.32      3.78 o
   2  14   1      969.86      924.42     15.42 o
   3  14   1        8.66        1.58      1.72 o
   4  14   1       53.68       50.73      3.01 o
   5  14   1       40.02       39.03      3.89 o
   6  14   1      100.25       86.14      4.16 o
   7  14   1        2.03       -0.08      5.29 o
   8  14   1       18.27       22.76      3.86 o
  -8  15   1        7.35       13.34      3.88 o
  -7  15   1       92.06       98.19      6.08 o
  -6  15   1      106.05      115.97      5.98 o
  -5  15   1        7.63       13.17      3.00 o
  -4  15   1       71.60       66.27      4.48 o
  -3  15   1        9.68        6.00      1.83 o
  -2  15   1       51.40       55.16      3.05 o
  -1  15   1      702.61      731.65     15.96 o
   0  15   1       94.27       95.91      4.89 o
   1  15   1       48.27       49.00      2.91 o
   2  15   1      126.87      114.56      4.22 o
   3  15   1       31.22       38.82      2.95 o
   4  15   1      106.00      104.15      4.28 o
   5  15   1       45.12       45.30      4.62 o
   6  15   1        6.85        2.16      2.46 o
   7  15   1       13.75       12.63      3.30 o
  -7  16   1       13.74       16.55      3.79 o
  -6  16   1       32.39       36.18      4.25 o
  -5  16   1        7.51        6.83      2.96 o
  -4  16   1       59.76       51.82      4.24 o
  -3  16   1      157.14      158.51      6.31 o
  -2  16   1      119.43      124.67      7.49 o
  -1  16   1      324.01      327.11     19.34 o
   0  16   1      299.60      279.86      8.41 o
   1  16   1       45.11       36.01      3.20 o
   2  16   1      113.12      103.32      4.09 o
   3  16   1       54.28       58.54      3.37 o
   4  16   1        2.03        1.55      1.80 o
   5  16   1       44.98       49.80      6.21 o
   6  16   1        9.05       12.29      3.17 o
   7  16   1        0.84        3.48      4.05 o
  -7  17   1        5.54       13.24      3.62 o
  -6  17   1       48.64       47.68      4.56 o
  -5  17   1       61.52       63.20      5.93 o
  -4  17   1       85.21       88.62      7.11 o
  -3  17   1       52.52       64.49      4.52 o
  -2  17   1       26.83       17.16      3.07 o
  -1  17   1       17.73       17.48      3.01 o
   0  17   1        0.87        6.68      2.58 o
   1  17   1      113.83      114.17      5.35 o
   2  17   1       86.79       85.07      4.04 o
   3  17   1       35.44       46.36      3.25 o
   4  17   1       22.16       32.77      3.82 o
   5  17   1        4.17        2.02      2.57 o
   6  17   1        4.28        3.35      2.78 o
  -6  18   1       35.67       39.68      4.38 o
  -5  18   1       23.21       19.72      3.75 o
  -4  18   1        0.76       -2.82      2.82 o
  -3  18   1       69.48       55.05      4.93 o
  -2  18   1        9.77        6.74      2.73 o
  -1  18   1      126.40      123.14      5.76 o
   0  18   1      110.96      117.36      5.70 o
   1  18   1       39.62       35.50      3.65 o
   2  18   1       90.62       73.07      4.68 o
   3  18   1       62.76       59.18      4.57 o
   4  18   1       48.61       49.96      6.21 o
   5  18   1       66.64       76.57      5.30 o
   6  18   1       15.06       17.96      3.68 o
  -5  19   1       37.57       36.65      4.38 o
  -4  19   1        4.40       10.14      3.13 o
  -3  19   1       26.08       31.71      6.62 o
  -2  19   1       14.86       14.64      3.30 o
  -1  19   1       74.47       86.51      5.34 o
   0  19   1       44.72       42.31      4.04 o
   1  19   1       48.67       50.65      4.28 o
   2  19   1       38.43       53.14      6.76 o
   3  19   1        6.38        8.33      2.97 o
   4  19   1       18.33       27.26      3.82 o
   5  19   1        2.37        0.75      2.63 o
  -5  20   1        3.31        2.03      3.04 o
  -4  20   1       19.56       22.36      3.92 o
  -3  20   1        8.11        9.01      3.31 o
  -2  20   1       57.47       64.17      4.99 o
  -1  20   1        8.45        2.06      5.49 o
   0  20   1        3.54       12.92      3.29 o
   1  20   1        2.87        0.16      3.25 o
   2  20   1       55.00       49.67      4.51 o
   3  20   1        2.00        4.62      2.71 o
   4  20   1        6.15        6.61      4.54 o
  -4  21   1        4.03        4.88      3.13 o
  -3  21   1        5.07        2.57      2.90 o
  -2  21   1       11.68       15.92      3.68 o
  -1  21   1       60.58       61.02      5.53 o
   0  21   1       35.05       34.52      4.23 o
   1  21   1       23.90       32.11      4.13 o
   2  21   1       27.78       29.76      6.01 o
   3  21   1       10.75       17.25      3.56 o
  -2  22   1       11.42       19.71      4.02 o
  -1  22   1       13.50       15.74      5.79 o
   0  22   1       75.65       77.77      5.70 o
   1  22   1       25.16       36.91      4.51 o
   2  22   1        1.59        2.51      3.10 o
  -1 -22   2        2.23        0.72      2.81 o
   0 -22   2        1.60        1.00      2.70 o
   1 -22   2       23.47       31.45      6.18 o
  -3 -21   2       18.44       28.73      4.14 o
  -2 -21   2       10.58       12.59      3.17 o
  -1 -21   2       14.34       14.24      3.29 o
   0 -21   2       31.51       27.79      9.65 o
   1 -21   2       15.22       10.63      2.99 o
   2 -21   2        4.00        5.54      2.78 o
   3 -21   2        5.64        6.76      2.93 o
  -4 -20   2        9.78        8.20      3.06 o
  -3 -20   2        8.72       10.01      7.02 o
  -2 -20   2        4.86        1.53      2.33 o
  -1 -20   2       56.69       70.07      4.79 o
   0 -20   2        4.12        7.93      2.81 o
   1 -20   2        7.95        1.81      3.33 o
   2 -20   2        6.27        4.01      2.55 o
   3 -20   2        3.49        1.69      4.72 o
   4 -20   2        1.72        1.64      2.67 o
  -5 -19   2       10.00       13.81      3.30 o
  -4 -19   2        5.46        6.10      3.34 o
  -3 -19   2       13.44        6.73      2.73 o
  -2 -19   2       25.21       18.53      5.67 o
  -1 -19   2       75.41       68.57      4.56 o
   0 -19   2        4.81        3.56      2.49 o
   1 -19   2        6.97        9.61      3.69 o
   2 -19   2        2.49        2.86      2.37 o
   3 -19   2        4.10        4.64      2.69 o
   4 -19   2        5.19       13.05      3.26 o
   5 -19   2        1.37       -2.78      2.80 o
  -6 -18   2       19.66       22.20      3.74 o
  -5 -18   2        1.04       -0.93      2.43 o
  -4 -18   2       27.90       24.31      3.47 o
  -3 -18   2       70.75       70.88      4.63 o
  -2 -18   2       20.60       17.80      3.03 o
  -1 -18   2       15.37       16.26      2.87 o
   0 -18   2       10.73        9.44      2.76 o
   1 -18   2      137.56      134.55      4.79 o
   2 -18   2       11.14        6.70      1.95 o
   3 -18   2       73.17       79.88      4.23 o
   4 -18   2       73.33       72.63      5.65 o
   5 -18   2        5.14       10.55      3.03 o
   6 -18   2       25.61       26.21      5.09 o
  -6 -17   2       10.09        8.02      5.07 o
  -5 -17   2       64.68       64.96      4.78 o
  -4 -17   2       12.59       16.90      2.99 o
  -3 -17   2        2.74        5.03      2.44 o
  -2 -17   2       44.69       32.51      3.86 o
  -1 -17   2        3.53        2.38      3.22 o
   0 -17   2        4.06        2.47      1.94 o
   1 -17   2       20.92       25.45      2.37 o
   2 -17   2       20.90       16.82      2.18 o
   3 -17   2       39.54       35.56      2.75 o
   4 -17   2        9.65        6.52      2.34 o
   5 -17   2       49.67       65.23      3.88 o
   6 -17   2        1.64       -1.75      2.37 o
  -7 -16   2        1.75        0.45      4.69 o
  -6 -16   2       56.71       56.87      4.61 o
  -5 -16   2       75.58      100.00      5.61 o
  -4 -16   2        3.35        1.79      2.17 o
  -3 -16   2      133.86      122.20      5.55 o
  -2 -16   2       60.79       67.58      6.85 o
  -1 -16   2       48.82       52.86      3.71 o
   0 -16   2      116.71      121.63      5.15 o
   1 -16   2      140.94      132.02      4.42 o
   2 -16   2        3.64        6.29      1.73 o
   3 -16   2       79.18      104.56      6.96 o
   4 -16   2       40.03       47.90      3.23 o
   5 -16   2       36.08       35.77      2.92 o
   6 -16   2       10.86       14.32      3.16 o
   7 -16   2       32.89       37.17      4.08 o
  -7 -15   2      183.28      182.46      8.77 o
  -6 -15   2       19.72       26.10      5.07 o
  -5 -15   2      130.24      112.49      5.59 o
  -4 -15   2       10.01        8.98      2.44 o
  -3 -15   2      121.71      109.90      5.02 o
  -2 -15   2      396.50      363.22      9.60 o
  -1 -15   2       58.43       56.72      4.74 o
   0 -15   2       62.88       69.89      3.84 o
   1 -15   2      112.90      120.78      4.81 o
   2 -15   2       94.90       96.50      5.17 o
   3 -15   2      137.55      147.76      4.71 o
   4 -15   2       17.99       22.17      2.31 o
   5 -15   2       39.24       44.76      3.38 o
   6 -15   2       35.05       35.72      2.96 o
   7 -15   2        4.68       11.14      2.95 o
  -8 -14   2       16.18       26.55      9.73 o
  -7 -14   2       18.13       27.57      3.81 o
  -6 -14   2       12.86        8.68      3.97 o
  -5 -14   2       32.10       43.02      3.76 o
  -4 -14   2       54.63       67.20      4.14 o
  -3 -14   2       90.36       96.95      7.00 o
  -2 -14   2       77.94       73.04      5.05 o
  -1 -14   2       76.68       90.73      3.48 o
   0 -14   2      185.50      157.77      3.87 o
   1 -14   2      132.21      115.58      2.91 o
   2 -14   2      115.05      120.41      3.18 o
   3 -14   2      168.04      176.63      4.98 o
   4 -14   2       49.39       50.18      4.55 o
   5 -14   2       59.55       63.82      3.58 o
   6 -14   2        0.49        2.16      2.56 o
   7 -14   2        9.54       13.31      2.39 o
  -8 -13   2       86.47      105.12      5.99 o
  -7 -13   2       42.30       47.04      4.18 o
  -6 -13   2       57.04       51.75      4.04 o
  -5 -13   2       19.49       23.04      3.13 o
  -4 -13   2       16.23       10.03      5.29 o
  -3 -13   2      103.39      122.65      6.54 o
  -2 -13   2      209.23      178.14      5.06 o
  -1 -13   2      356.80      365.27      6.47 o
   0 -13   2       66.28       70.87      2.51 o
   1 -13   2        7.53       10.95      1.18 o
   2 -13   2        0.91       -0.19      0.99 o
   3 -13   2        8.22       15.28      1.81 o
   4 -13   2       28.89       34.12      3.14 o
   5 -13   2       67.73       84.03      4.03 o
   6 -13   2       94.24       86.64      3.91 o
   7 -13   2        2.66        1.39      1.86 o
   8 -13   2       16.01       11.72      3.09 o
  -9 -12   2        6.54        6.19      3.98 o
  -8 -12   2       64.15       90.23      5.52 o
  -7 -12   2       35.78       39.66      3.81 o
  -6 -12   2      176.88      168.36      6.65 o
  -5 -12   2      464.14      447.77     18.70 o
  -4 -12   2       56.96       69.14      4.99 o
  -3 -12   2      145.19      153.80      3.80 o
  -2 -12   2      992.44      911.39     12.88 o
  -1 -12   2      145.20      156.44      3.60 o
   0 -12   2      119.19      136.18      2.61 o
   1 -12   2       65.22       71.73      2.21 o
   2 -12   2      262.63      243.13      4.80 o
   3 -12   2       41.83       56.73      2.74 o
   4 -12   2      150.92      123.78      4.44 o
   5 -12   2       71.77       79.14      3.42 o
   6 -12   2        5.25        7.36      1.89 o
   7 -12   2       23.44       20.92      2.52 o
   8 -12   2        1.71        1.60      1.85 o
  -9 -11   2       44.18       53.76      4.83 o
  -8 -11   2        7.51        5.32      2.69 o
  -7 -11   2       78.49       97.54      5.16 o
  -6 -11   2      118.69      120.83      6.73 o
  -5 -11   2       44.42       42.81      2.71 o
  -4 -11   2       69.80       55.33      2.79 o
  -3 -11   2      220.89      210.59      4.49 o
  -2 -11   2      146.73      126.64      3.19 o
  -1 -11   2      546.62      468.51      7.34 o
   0 -11   2       65.14       68.80      1.75 o
   1 -11   2      631.08      597.85     16.64 o
   2 -11   2       54.41       53.04      2.55 o
   3 -11   2        6.66        4.70      1.32 o
   4 -11   2      232.05      237.16      7.74 o
   5 -11   2      284.45      248.79      6.77 o
   6 -11   2        1.55        1.92      1.63 o
   7 -11   2       14.65       21.33      3.92 o
   8 -11   2       17.66       29.57      2.94 o
  -9 -10   2        0.01       -0.50      2.58 o
  -8 -10   2       15.06       16.49      3.19 o
  -7 -10   2      227.55      208.50      7.53 o
  -6 -10   2      128.24      117.02      5.56 o
  -5 -10   2      319.01      348.64      7.45 o
  -4 -10   2       55.19       50.53      2.65 o
  -3 -10   2      480.27      434.52      7.14 o
  -2 -10   2       67.35       69.18      2.23 o
  -1 -10   2      273.91      287.54      4.95 o
   0 -10   2       44.10       44.42      1.53 o
   1 -10   2      610.65      603.69      9.64 o
   2 -10   2       86.99      106.02      3.15 o
   3 -10   2      156.22      168.55      4.29 o
   4 -10   2       17.18       17.42      3.35 o
   5 -10   2      139.76      137.20      4.21 o
   6 -10   2      163.72      139.05      4.53 o
   7 -10   2       39.29       48.94      4.61 o
   8 -10   2       12.63        6.53      1.98 o
   9 -10   2        1.82        2.73      4.17 o
  -9  -9   2       25.81       32.10      6.07 o
  -8  -9   2       45.33       38.25      3.82 o
  -7  -9   2      198.65      179.45      6.86 o
  -6  -9   2      100.53      107.47      3.98 o
  -5  -9   2       27.09       23.25      2.02 o
  -4  -9   2      311.85      314.00      5.90 o
  -3  -9   2      372.70      384.04     10.15 o
  -2  -9   2       95.83       86.32      2.38 o
  -1  -9   2      347.73      410.82      6.32 o
   0  -9   2      199.81      201.83      3.50 o
   1  -9   2      809.39      871.84     13.09 o
   2  -9   2      773.42      717.35     11.48 o
   3  -9   2       46.08       57.31      2.41 o
   4  -9   2       47.61       58.46      2.61 o
   5  -9   2       80.99       76.94      5.44 o
   6  -9   2       92.80       89.19      4.04 o
   7  -9   2       42.88       48.62      3.00 o
   8  -9   2        0.08       -0.97      1.64 o
   9  -9   2        1.21        5.28      2.76 o
  -9  -8   2        7.92        6.74      3.52 o
  -8  -8   2       17.72       19.13      6.90 o
  -7  -8   2        6.11        9.98      2.71 o
  -6  -8   2      379.71      372.20     12.49 o
  -5  -8   2      107.06      104.05      4.62 o
  -4  -8   2      343.60      361.50      6.17 o
  -3  -8   2      113.45       88.07      2.48 o
  -2  -8   2       37.75       43.71      1.72 o
  -1  -8   2      280.40      235.39      4.71 o
   0  -8   2     1880.31     1948.42     23.62 o
   1  -8   2     1380.40     1376.63     17.08 o
   2  -8   2     1593.80     1658.77     23.83 o
   3  -8   2      205.03      183.63      4.17 o
   4  -8   2       46.18       51.11      2.37 o
   5  -8   2      582.23      555.77      9.94 o
   6  -8   2      132.37      126.55      4.17 o
   7  -8   2      266.39      275.88      6.69 o
   8  -8   2       15.77       15.82      2.21 o
   9  -8   2        3.11        4.02      2.00 o
 -10  -7   2        3.59        2.95      3.63 o
  -9  -7   2        0.38        1.69      2.54 o
  -8  -7   2       96.67      109.20      5.56 o
  -7  -7   2      294.41      287.05      8.61 o
  -6  -7   2      202.71      201.82      5.39 o
  -5  -7   2      103.31      113.98      3.62 o
  -4  -7   2      240.93      268.89      4.91 o
  -3  -7   2     1791.36     1888.00     23.79 o
  -2  -7   2     1612.66     1583.09     30.63 o
  -1  -7   2      798.16      747.07     11.49 o
   0  -7   2      986.00      961.42     11.05 o
   1  -7   2     2622.75     2871.65     47.02 o
   2  -7   2      737.51      732.91     11.32 o
   3  -7   2      245.86      227.34      4.68 o
   4  -7   2      125.82      124.33      3.48 o
   5  -7   2      161.40      177.37      4.51 o
   6  -7   2      459.07      460.03      9.01 o
   7  -7   2      102.87      108.02      4.07 o
   8  -7   2       25.10       32.84      2.71 o
   9  -7   2        0.42        1.82      1.89 o
 -10  -6   2        1.80        0.78      2.57 o
  -9  -6   2        1.94        6.61      4.28 o
  -8  -6   2      104.83       95.63      5.38 o
  -7  -6   2      317.29      328.74      7.59 o
  -6  -6   2      222.10      201.90      5.22 o
  -5  -6   2        1.49        2.57      1.00 o
  -4  -6   2       13.90        6.61      1.02 o
  -3  -6   2     1863.70     1868.36     23.34 o
  -2  -6   2     1397.19     1439.20     20.55 o
  -1  -6   2      939.04      917.79     20.04 o
   0  -6   2     3222.27     3134.29     33.44 o
   1  -6   2     1737.15     1778.75     24.49 o
   2  -6   2     2041.50     2010.22     28.19 o
   3  -6   2      139.43      140.86      3.37 o
   4  -6   2       53.41       62.67      2.39 o
   5  -6   2      105.47      117.91      3.92 o
   6  -6   2      390.63      431.61      8.37 o
   7  -6   2       75.77      105.51      3.90 o
   8  -6   2       12.38       17.89      2.30 o
   9  -6   2       30.30       27.06      2.71 o
 -10  -5   2        0.97        3.45      2.78 o
  -9  -5   2       69.59       64.60      4.72 o
  -8  -5   2       45.72       43.29      3.84 o
  -7  -5   2      361.30      349.19     12.82 o
  -6  -5   2       48.14       34.54      3.88 o
  -5  -5   2       33.98       43.27      1.97 o
  -4  -5   2      264.58      250.14      6.98 o
  -3  -5   2      111.04      119.26      2.70 o
  -2  -5   2      882.41      889.76     13.32 o
  -1  -5   2      138.59      152.46      2.61 o
   0  -5   2      520.98      467.59      5.60 o
   1  -5   2     2583.32     2873.48     38.84 o
   2  -5   2     3486.49     3596.24     48.98 o
   3  -5   2      516.29      500.26      8.17 o
   4  -5   2       59.57       66.22      2.38 o
   5  -5   2       68.61       63.78      2.61 o
   6  -5   2        1.24        0.96      1.30 o
   7  -5   2       68.97       70.03      3.24 o
   8  -5   2      135.25      132.38      4.63 o
   9  -5   2       28.83       35.96      2.91 o
  10  -5   2        4.16        2.79      3.89 o
 -10  -4   2        4.44       -1.03      2.35 o
  -9  -4   2       31.32       30.69      3.65 o
  -8  -4   2       29.12       35.42      3.69 o
  -7  -4   2       21.84       16.18      2.13 o
  -6  -4   2      137.79      122.63      3.95 o
  -5  -4   2       25.18       21.13      1.48 o
  -4  -4   2     3304.45     3468.17     41.74 o
  -3  -4   2      263.87      313.42      5.06 o
  -2  -4   2      840.01      897.78     13.11 o
  -1  -4   2       72.60       60.28      1.44 o
   0  -4   2      220.15      224.26      2.90 o
   1  -4   2     1485.34     1459.60     20.26 o
   2  -4   2      730.69      706.16     10.39 o
   3  -4   2     1226.84     1176.95     16.97 o
   4  -4   2      657.61      676.27     12.39 o
   5  -4   2       48.69       66.13      2.59 o
   6  -4   2       54.90       67.45      2.92 o
   7  -4   2      124.84      137.29      5.72 o
   8  -4   2       53.08       58.45      3.38 o
   9  -4   2        4.30        7.56      2.10 o
  10  -4   2        1.96        0.12      3.77 o
 -10  -3   2        8.46        6.12      2.91 o
  -9  -3   2       87.10       85.86      5.29 o
  -8  -3   2       97.27       82.93      4.88 o
  -7  -3   2      340.05      332.74      7.47 o
  -6  -3   2       27.20       29.60      4.23 o
  -5  -3   2       94.65      110.20      2.95 o
  -4  -3   2       88.68       94.98      2.52 o
  -3  -3   2      827.11      776.22     17.02 o
  -2  -3   2     8579.38     8399.43    153.40 o
  -1  -3   2     1996.00     1926.77     23.06 o
   0  -3   2      990.56     1027.27     10.10 o
   1  -3   2      577.77      612.60      8.86 o
   2  -3   2      284.26      302.11      4.89 o
   3  -3   2      483.02      493.01      7.89 o
   4  -3   2      113.54      116.55      3.03 o
   5  -3   2      307.17      279.97      8.34 o
   6  -3   2      116.41      106.64      5.29 o
   7  -3   2       90.36       87.91      3.54 o
   8  -3   2       16.16       17.83      2.74 o
   9  -3   2        1.51        0.82      1.70 o
  10  -3   2       31.66       24.58      4.26 o
 -10  -2   2        5.28        5.80      2.78 o
  -9  -2   2       36.70       38.67      3.99 o
  -8  -2   2      403.10      410.01     21.03 o
  -7  -2   2      164.10      160.27      4.88 o
  -6  -2   2      307.65      313.46      7.50 o
  -5  -2   2      664.04      631.18      9.28 o
  -4  -2   2      241.46      241.37      4.28 o
  -3  -2   2       10.98        9.60      1.28 o
  -2  -2   2      693.70      698.85      9.10 o
  -1  -2   2      339.96      347.74      4.83 o
   0  -2   2      174.77      160.67      2.07 o
   1  -2   2     3906.49     4166.03     48.40 o
   2  -2   2     4106.92     4001.00     54.48 o
   3  -2   2      152.61      160.34      3.26 o
   4  -2   2      897.54      894.53     13.40 o
   5  -2   2       89.05       75.25      3.26 o
   6  -2   2        8.98        8.54      1.51 o
   7  -2   2       16.18       15.81      2.35 o
   8  -2   2       48.42       38.29      3.93 o
   9  -2   2       16.97       15.37      2.31 o
  10  -2   2       14.18       15.34      3.97 o
 -10  -1   2       11.59       13.44      3.41 o
  -9  -1   2        3.55        1.90      2.46 o
  -8  -1   2       63.37       56.22      7.20 o
  -7  -1   2      128.36      113.03      4.14 o
  -6  -1   2      160.80      164.31      4.54 o
  -5  -1   2        2.27        1.30      0.91 o
  -4  -1   2      115.89      113.11      2.60 o
  -3  -1   2      120.45      146.43      3.29 o
  -2  -1   2     2888.13     2823.42     34.34 o
  -1  -1   2     3200.46     3414.97     32.67 o
   0  -1   2     6660.12     6863.80    120.52 o
   1  -1   2     2995.48     3059.65     74.74 o
   2  -1   2      186.14      205.48      3.82 o
   3  -1   2      855.03      917.38     13.20 o
   4  -1   2       42.95       44.85      1.89 o
   5  -1   2      600.89      638.70     10.63 o
   6  -1   2       13.46       16.42      1.69 o
   7  -1   2      215.16      198.59      5.25 o
   8  -1   2      131.55      125.54      4.38 o
   9  -1   2       19.35       17.10      2.32 o
  10  -1   2       14.88       15.32      4.77 o
 -10   0   2       51.39       60.09      5.87 o
  -9   0   2        0.04       -1.19      2.35 o
  -8   0   2       23.66       14.88      2.99 o
  -7   0   2       90.93       99.24      5.10 o
  -6   0   2      299.30      287.95      6.33 o
  -5   0   2       26.65       17.29      1.35 o
  -4   0   2       26.05       29.39      1.69 o
  -3   0   2     5802.69     6158.21     83.22 o
  -2   0   2     8475.69     8366.78    140.87 o
  -1   0   2     3984.08     4234.40     49.55 o
   0   0   2      253.67      258.99      7.60 o
   1   0   2    31334.33    29767.82    901.34 o
   2   0   2      104.17       71.04      1.42 o
   3   0   2      906.41      848.89     12.45 o
   4   0   2      615.70      712.50     11.05 o
   5   0   2       51.68       67.44      2.56 o
   6   0   2        1.74        0.88      1.22 o
   7   0   2      107.18      109.18      3.89 o
   8   0   2       59.53       53.22      4.22 o
   9   0   2        0.32        2.33      1.68 o
  10   0   2        0.28       -1.77      2.38 o
 -10   1   2       11.63       16.57      3.53 o
  -9   1   2        3.42        5.30      2.70 o
  -8   1   2       62.95       49.78      4.06 o
  -7   1   2      130.43      118.39      4.70 o
  -6   1   2      163.02      159.08      4.51 o
  -5   1   2        2.46        3.62      1.11 o
  -4   1   2      111.05      111.50      2.60 o
  -3   1   2      126.67      152.64      3.30 o
  -2   1   2     3005.91     2936.50     34.37 o
  -1   1   2     3214.58     3405.47     35.95 o
   0   1   2     6633.87     6949.44     95.50 o
   1   1   2     2990.33     3074.75     32.89 o
   2   1   2      176.01      197.27      3.41 o
   3   1   2      836.72      893.49     11.39 o
   4   1   2       40.00       45.59      1.89 o
   5   1   2      614.78      658.31     10.68 o
   6   1   2       12.17       16.11      1.78 o
   7   1   2      214.03      193.79      5.19 o
   8   1   2      130.66      118.52      6.30 o
   9   1   2       19.18       19.81      3.01 o
  10   1   2       14.95       19.85      3.50 o
 -10   2   2        5.38        7.37      3.14 o
  -9   2   2       36.31       48.13      4.30 o
  -8   2   2      404.94      393.59     10.77 o
  -7   2   2      157.91      144.23      4.69 o
  -6   2   2      308.17      309.61      6.72 o
  -5   2   2      662.69      636.20     12.98 o
  -4   2   2      245.76      247.65      4.32 o
  -3   2   2       11.40       10.50      1.86 o
  -2   2   2      709.44      712.02      8.13 o
  -1   2   2      331.99      333.94      4.53 o
   0   2   2      178.80      163.90      2.09 o
   1   2   2     3853.57     4039.17     51.66 o
   2   2   2     4188.18     4051.23     54.50 o
   3   2   2      152.75      161.80      3.28 o
   4   2   2      873.20      875.78     12.44 o
   5   2   2       84.39       71.14      3.61 o
   6   2   2        9.70        9.16      1.52 o
   7   2   2       17.05       18.60      2.09 o
   8   2   2       47.99       40.00      2.83 o
   9   2   2       16.98       13.63      2.27 o
  10   2   2       14.33       10.67      5.10 o
 -10   3   2        8.27        6.10      3.23 o
  -9   3   2       86.64       77.85      5.05 o
  -8   3   2       96.71       79.78      5.21 o
  -7   3   2      336.81      333.41      8.46 o
  -6   3   2       26.08       26.29      2.14 o
  -5   3   2       95.30      111.75      2.98 o
  -4   3   2       95.98      102.91      2.59 o
  -3   3   2      836.36      788.22      9.26 o
  -2   3   2     8518.69     8361.37    163.89 o
  -1   3   2     1993.87     1911.73     23.06 o
   0   3   2      962.84     1010.90     10.12 o
   1   3   2      588.90      611.03      7.89 o
   2   3   2      264.56      292.94      4.90 o
   3   3   2      490.62      504.97      7.94 o
   4   3   2      114.76      116.50      3.05 o
   5   3   2      310.19      282.38      5.01 o
   6   3   2      113.50      105.66      3.51 o
   7   3   2       92.63       93.67      3.63 o
   8   3   2       15.57       15.31      2.23 o
   9   3   2        1.65        3.97      1.96 o
  10   3   2       31.33       24.67      6.61 o
 -10   4   2        4.50        1.43      2.82 o
  -9   4   2       31.41       29.25      3.68 o
  -8   4   2       29.05       41.02      3.83 o
  -7   4   2       20.62       18.71      2.31 o
  -6   4   2      141.95      139.12      4.18 o
  -5   4   2       22.16       19.13      1.63 o
  -4   4   2     3290.47     3419.72     37.14 o
  -3   4   2      288.78      338.13      6.21 o
  -2   4   2      834.74      888.24     13.13 o
  -1   4   2       77.32       67.05      1.49 o
   0   4   2      216.22      218.63      2.93 o
   1   4   2     1476.06     1477.93     17.75 o
   2   4   2      711.01      694.14      9.05 o
   3   4   2     1206.63     1165.17     17.01 o
   4   4   2      656.17      686.44     10.85 o
   5   4   2       53.59       68.40      3.51 o
   6   4   2       54.35       60.37      2.46 o
   7   4   2      127.13      145.09      4.52 o
   8   4   2       52.94       54.34      3.19 o
   9   4   2        4.16        4.32      1.91 o
  10   4   2        2.08        3.86      4.08 o
 -10   5   2        0.98       -2.46      2.79 o
  -9   5   2       69.00       70.43      4.95 o
  -8   5   2       45.75       37.62      3.71 o
  -7   5   2      353.81      338.59     13.63 o
  -6   5   2       50.80       38.40      2.88 o
  -5   5   2       34.19       45.04      1.79 o
  -4   5   2      269.56      253.45      5.91 o
  -3   5   2      114.00      130.00      2.78 o
  -2   5   2      922.34      913.33     13.41 o
  -1   5   2      126.73      141.56      2.60 o
   0   5   2      530.00      472.11      7.28 o
   1   5   2     2570.13     2882.04     34.07 o
   2   5   2     3461.80     3589.86     42.41 o
   3   5   2      522.50      507.35      8.24 o
   4   5   2       63.58       60.86      3.86 o
   5   5   2       68.30       63.48      2.57 o
   6   5   2        0.80        1.27      1.31 o
   7   5   2       72.84       74.25      2.95 o
   8   5   2      134.85      127.32      4.65 o
   9   5   2       28.14       34.17      2.98 o
  10   5   2        4.09        5.70      4.26 o
 -10   6   2        1.73        4.01      2.83 o
  -9   6   2        2.23        4.20      2.55 o
  -8   6   2      106.60      112.13      6.71 o
  -7   6   2      314.59      326.38     10.68 o
  -6   6   2      220.50      199.68      4.63 o
  -5   6   2        1.64        1.20      0.91 o
  -4   6   2       14.64        6.65      1.03 o
  -3   6   2     1846.52     1872.91     23.36 o
  -2   6   2     1367.86     1423.21     20.59 o
  -1   6   2      934.03      927.42     13.19 o
   0   6   2     3221.42     3152.87     43.03 o
   1   6   2     1768.17     1766.57     21.46 o
   2   6   2     2051.75     2017.48     24.41 o
   3   6   2      149.57      149.03      3.49 o
   4   6   2       55.87       62.21      2.61 o
   5   6   2      105.01      109.23      3.49 o
   6   6   2      389.48      425.56      9.96 o
   7   6   2       77.60       97.70      3.39 o
   8   6   2       12.72       17.14      2.33 o
   9   6   2       30.92       25.79      2.79 o
 -10   7   2        3.52        7.87      4.61 o
  -9   7   2        0.31       -1.34      7.56 o
  -8   7   2       98.03      110.90      5.98 o
  -7   7   2      294.45      279.29      7.06 o
  -6   7   2      212.26      214.67      4.88 o
  -5   7   2      103.19      108.29      3.64 o
  -4   7   2      240.45      270.64      5.01 o
  -3   7   2     1797.09     1911.53     23.85 o
  -2   7   2     1622.80     1626.49     20.14 o
  -1   7   2      822.15      770.15     11.62 o
   0   7   2     1006.81      988.88     14.42 o
   1   7   2     2598.11     2861.52     34.17 o
   2   7   2      744.49      735.30      9.78 o
   3   7   2      243.68      222.73      4.75 o
   4   7   2      131.61      134.68      3.64 o
   5   7   2      161.17      173.84      4.56 o
   6   7   2      474.36      483.08      9.21 o
   7   7   2      104.01      101.63      3.54 o
   8   7   2       25.66       32.49      4.02 o
   9   7   2        0.39        0.69      1.86 o
  -9   8   2        7.90        8.04      3.33 o
  -8   8   2       18.14       17.55      4.03 o
  -7   8   2        7.27       14.52      2.43 o
  -6   8   2      372.43      366.52      7.97 o
  -5   8   2      105.11       95.58      3.53 o
  -4   8   2      347.72      354.52      6.13 o
  -3   8   2      117.97       92.07      2.56 o
  -2   8   2       33.67       39.33      1.69 o
  -1   8   2      299.67      260.70      5.59 o
   0   8   2     1879.70     1952.51     27.61 o
   1   8   2     1367.86     1363.45     18.66 o
   2   8   2     1556.97     1663.04     20.59 o
   3   8   2      193.09      174.78      4.29 o
   4   8   2       48.14       51.62      2.42 o
   5   8   2      571.30      550.57      9.99 o
   6   8   2      129.82      123.70      4.20 o
   7   8   2      266.56      268.61      6.78 o
   8   8   2       15.28       18.55      2.11 o
   9   8   2        3.04        1.89      1.93 o
  -9   9   2       26.03       27.36      4.05 o
  -8   9   2       43.68       33.13      3.08 o
  -7   9   2      199.83      188.81      5.77 o
  -6   9   2       95.52      100.49      3.95 o
  -5   9   2       23.25       20.66      2.02 o
  -4   9   2      311.00      317.29      5.79 o
  -3   9   2      376.80      404.12      8.31 o
  -2   9   2       93.98       79.18      2.38 o
  -1   9   2      338.79      418.91      7.36 o
   0   9   2      205.29      208.07      4.48 o
   1   9   2      822.39      876.27     11.51 o
   2   9   2      777.96      724.52      9.88 o
   3   9   2       51.22       71.04      2.24 o
   4   9   2       47.84       53.50      2.58 o
   5   9   2       82.89       73.33      3.91 o
   6   9   2       93.88       85.85      3.92 o
   7   9   2       42.51       46.83      2.98 o
   8   9   2        0.07       -0.53      1.46 o
   9   9   2        1.26        6.03      2.35 o
  -9  10   2        0.02        1.13      2.89 o
  -8  10   2       15.02        7.69      2.25 o
  -7  10   2      227.22      206.12      6.17 o
  -6  10   2      131.40      118.51      6.76 o
  -5  10   2      312.84      348.49     10.54 o
  -4  10   2       56.21       54.09      2.36 o
  -3  10   2      494.25      453.51      7.25 o
  -2  10   2       65.18       62.24      2.60 o
  -1  10   2      275.65      281.71      5.74 o
   0  10   2       45.85       43.38      2.13 o
   1  10   2      612.26      602.90     10.13 o
   2  10   2       90.69      103.14      2.91 o
   3  10   2      157.27      175.74      3.66 o
   4  10   2       14.55       13.10      1.39 o
   5  10   2      137.48      134.66      4.35 o
   6  10   2      163.76      134.67      4.60 o
   7  10   2       40.12       38.33      2.95 o
   8  10   2       12.31        8.45      3.15 o
   9  10   2        1.95        2.92      3.77 o
  -9  11   2       44.43       55.91      5.07 o
  -8  11   2        7.72        6.77      3.55 o
  -7  11   2       78.32       96.71      5.45 o
  -6  11   2      115.56      111.66      6.16 o
  -5  11   2       47.79       46.49      2.89 o
  -4  11   2       72.19       57.99      2.89 o
  -3  11   2      212.86      213.79      4.58 o
  -2  11   2      147.85      124.66      3.70 o
  -1  11   2      554.86      481.41      8.59 o
   0  11   2       66.58       62.89      2.67 o
   1  11   2      637.55      630.09     10.49 o
   2  11   2       57.63       54.95      1.98 o
   3  11   2        6.93        5.09      1.09 o
   4  11   2      230.33      234.71      4.93 o
   5  11   2      293.54      260.60      6.30 o
   6  11   2        2.19        4.27      1.77 o
   7  11   2       15.09       21.05      2.48 o
   8  11   2       17.90       25.71      2.93 o
  -9  12   2        6.72        8.20      2.64 o
  -8  12   2       63.08       82.67      4.51 o
  -7  12   2       34.80       34.94      3.93 o
  -6  12   2      174.01      189.22      7.22 o
  -5  12   2      459.55      433.21     11.19 o
  -4  12   2       58.10       64.40      5.99 o
  -3  12   2      142.09      148.79      6.66 o
  -2  12   2     1008.14      923.14     14.91 o
  -1  12   2      147.50      155.07      4.27 o
   0  12   2      112.91      132.45      5.32 o
   1  12   2       66.93       75.75      3.02 o
   2  12   2      262.94      245.20      4.52 o
   3  12   2       40.78       52.70      2.13 o
   4  12   2      147.35      117.19      3.83 o
   5  12   2       71.55       74.14      2.81 o
   6  12   2        5.73        6.13      1.86 o
   7  12   2       23.57       15.02      2.62 o
   8  12   2        2.09        4.95      2.23 o
  -8  13   2       87.04       98.10      5.06 o
  -7  13   2       43.66       48.61      4.51 o
  -6  13   2       55.10       61.52      4.49 o
  -5  13   2       18.53       22.10      3.23 o
  -4  13   2       14.80        9.42      2.54 o
  -3  13   2      103.83      119.96      6.79 o
  -2  13   2      208.20      182.93      5.00 o
  -1  13   2      358.00      353.05      9.08 o
   0  13   2       64.61       70.83      6.41 o
   1  13   2        8.62       13.23      1.75 o
   2  13   2        0.74        2.25      1.45 o
   3  13   2        9.04       15.74      1.41 o
   4  13   2       28.80       39.26      2.03 o
   5  13   2       69.84       78.17      2.93 o
   6  13   2       94.42       83.66      3.22 o
   7  13   2        2.48        4.41      1.99 o
   8  13   2       15.71       19.11      3.40 o
  -8  14   2       16.55       19.22      4.07 o
  -7  14   2       18.38       30.55      4.02 o
  -6  14   2       13.69       11.76      2.93 o
  -5  14   2       30.52       43.25      4.00 o
  -4  14   2       55.19       65.85      4.27 o
  -3  14   2       88.68       93.19      4.90 o
  -2  14   2       79.38       65.04      4.11 o
  -1  14   2       77.32       95.45      4.93 o
   0  14   2      187.74      147.95      5.60 o
   1  14   2      129.31      120.80      5.83 o
   2  14   2      116.20      126.69      5.02 o
   3  14   2      171.80      176.49      3.89 o
   4  14   2       48.41       48.89      2.72 o
   5  14   2       61.34       69.77      3.59 o
   6  14   2        0.51        3.17      1.96 o
   7  14   2       10.22        5.40      2.23 o
   8  14   2       33.42       42.79      6.31 o
  -7  15   2      180.83      169.87     17.75 o
  -6  15   2       19.56       17.17      3.37 o
  -5  15   2      132.03      117.76      7.94 o
  -4  15   2        9.33        7.10      2.56 o
  -3  15   2      120.92       93.45      5.58 o
  -2  15   2      391.64      373.76      9.97 o
  -1  15   2       60.20       50.75      3.66 o
   0  15   2       63.02       58.66      3.86 o
   1  15   2      113.53      122.41      4.33 o
   2  15   2       93.13       95.72      3.89 o
   3  15   2      137.73      157.53      4.91 o
   4  15   2       17.55       20.62      2.40 o
   5  15   2       37.08       44.54      3.17 o
   6  15   2       35.09       27.72      2.85 o
   7  15   2        4.91        7.81      3.01 o
  -7  16   2        1.62        1.63      2.99 o
  -6  16   2       55.49       50.51      4.77 o
  -5  16   2       77.10       88.90      6.71 o
  -4  16   2        2.85        2.95      2.62 o
  -3  16   2      132.97      126.19      5.89 o
  -2  16   2       58.65       68.99      4.38 o
  -1  16   2       50.77       54.54      3.86 o
   0  16   2      116.82      119.69      5.46 o
   1  16   2      141.27      126.42      4.45 o
   2  16   2        2.70        5.32      1.79 o
   3  16   2       79.10       98.26      4.17 o
   4  16   2       39.26       43.25      3.05 o
   5  16   2       36.92       42.18      3.22 o
   6  16   2       10.28       16.20      3.27 o
   7  16   2       33.24       33.58      4.12 o
  -6  17   2       11.28       11.02      3.45 o
  -5  17   2       64.93       80.79      8.08 o
  -4  17   2       12.71       15.96      3.33 o
  -3  17   2        2.88        2.61      2.64 o
  -2  17   2       44.80       39.42      7.28 o
  -1  17   2        3.43        1.16      2.29 o
   0  17   2        3.47       -0.71      5.96 o
   1  17   2       21.03       28.00      3.86 o
   2  17   2       21.97       25.89      2.65 o
   3  17   2       40.05       33.83      2.89 o
   4  17   2        8.40        8.19      2.21 o
   5  17   2       49.59       61.49      3.78 o
   6  17   2        1.61        0.63      2.64 o
  -6  18   2       19.66       28.21      4.29 o
  -5  18   2        0.91       -0.50      4.02 o
  -4  18   2       28.56       29.50      3.83 o
  -3  18   2       70.74       75.85      5.08 o
  -2  18   2       21.71       14.82      3.01 o
  -1  18   2       14.74       26.38      3.42 o
   0  18   2       10.29        5.68      2.64 o
   1  18   2      136.86      145.76      6.35 o
   2  18   2       11.66       10.69      2.38 o
   3  18   2       71.65       75.73      4.84 o
   4  18   2       73.05       78.18      5.64 o
   5  18   2        5.19        2.56      3.62 o
   6  18   2       25.17       27.02      3.91 o
  -5  19   2        9.41        8.84      3.38 o
  -4  19   2        5.29        2.42      3.00 o
  -3  19   2       14.05       13.93      3.33 o
  -2  19   2       25.45       15.90      3.24 o
  -1  19   2       74.53       68.69      4.89 o
   0  19   2        5.13        7.41      2.90 o
   1  19   2        6.76       14.38      3.17 o
   2  19   2        2.55        6.22      2.76 o
   3  19   2        4.56       10.73      3.16 o
   4  19   2        5.32        7.01      3.98 o
   5  19   2        1.52        1.14      4.09 o
  -4  20   2        9.99       11.54      4.84 o
  -3  20   2        8.13        5.07      3.00 o
  -2  20   2        4.34        4.71      2.89 o
  -1  20   2       56.06       64.20      4.90 o
   0  20   2        4.11        6.88      3.01 o
   1  20   2        7.48       -1.23      2.53 o
   2  20   2        6.54        2.53      2.65 o
   3  20   2        3.14        0.81      2.70 o
   4  20   2        1.58        2.06      7.88 o
  -3  21   2       18.20       34.73      4.57 o
  -2  21   2       10.74        6.44      3.12 o
  -1  21   2       14.31       16.20      5.49 o
   0  21   2       32.24       36.75      4.15 o
   1  21   2       15.17        4.13      3.04 o
   2  21   2        3.98        0.77      2.80 o
   3  21   2        5.73       -1.00      5.78 o
  -1  22   2        2.25        2.50      3.16 o
   0  22   2        1.55        0.22      2.92 o
   1  22   2       22.88       27.37      4.23 o
  -3 -21   3       29.65       24.58      3.63 o
  -2 -21   3        0.31        0.94      2.52 o
  -1 -21   3       16.51       19.59      3.42 o
   0 -21   3        3.46        0.61      2.59 o
   1 -21   3        3.15        5.30      3.89 o
   2 -21   3       13.51       18.49      3.25 o
  -4 -20   3       10.61       15.42      3.39 o
  -3 -20   3        6.21        3.06      2.63 o
  -2 -20   3       31.96       18.76      3.32 o
  -1 -20   3       10.79        8.87      2.81 o
   0 -20   3       15.46       17.08      3.16 o
   1 -20   3       49.55       70.62      4.65 o
   2 -20   3       24.50       25.86      9.81 o
   3 -20   3        3.95        9.00      5.29 o
  -5 -19   3       29.54       43.31      4.43 o
  -4 -19   3       81.18       82.61      5.31 o
  -3 -19   3        9.27       14.01      2.93 o
  -2 -19   3       20.73       19.14      3.40 o
  -1 -19   3        3.77        1.42      2.27 o
   0 -19   3        8.16        2.67      2.93 o
   1 -19   3       17.20       15.02      2.33 o
   2 -19   3       10.45       10.84      2.48 o
   3 -19   3        7.05       14.80      2.43 o
   4 -19   3        6.90        6.04      4.74 o
  -6 -18   3        1.21        0.02      2.75 o
  -5 -18   3       29.98       43.61      4.34 o
  -4 -18   3       19.63       14.21      3.10 o
  -3 -18   3       35.20       38.54      3.71 o
  -2 -18   3       23.13       19.58      3.02 o
  -1 -18   3        0.20        3.34      3.48 o
   0 -18   3      107.69      113.93      5.34 o
   1 -18   3        1.22        2.57      1.76 o
   2 -18   3       10.26        6.62      2.03 o
   3 -18   3       66.09       50.86      4.25 o
   4 -18   3       12.10       16.36      2.72 o
   5 -18   3        7.33        3.27      2.44 o
  -6 -17   3        7.76        4.81      2.82 o
  -5 -17   3       44.42       49.48      4.41 o
  -4 -17   3       24.22       26.59      3.26 o
  -3 -17   3       12.66       16.86      2.78 o
  -2 -17   3      190.02      200.59      7.05 o
  -1 -17   3       14.37        8.22      2.30 o
   0 -17   3       44.87       41.34      3.72 o
   1 -17   3       28.09       38.93      2.73 o
   2 -17   3       82.15       78.62      3.74 o
   3 -17   3       24.59       25.62      2.50 o
   4 -17   3       30.06       42.68      4.52 o
   5 -17   3        9.28       13.83      3.15 o
   6 -17   3        4.14        3.74      3.89 o
  -7 -16   3       15.37       15.54      3.56 o
  -6 -16   3       56.51       55.91      4.58 o
  -5 -16   3       15.77       25.33      4.00 o
  -4 -16   3        0.06        1.31      2.22 o
  -3 -16   3       51.45       46.69      3.65 o
  -2 -16   3       59.49       56.26      3.79 o
  -1 -16   3      134.44      160.70      5.85 o
   0 -16   3       24.78       37.50      3.18 o
   1 -16   3       82.60       86.62      4.43 o
   2 -16   3       34.08       28.47      2.45 o
   3 -16   3      172.09      150.77      4.02 o
   4 -16   3       53.40       56.77      3.16 o
   5 -16   3        4.29        0.83      1.91 o
   6 -16   3        5.55        5.34      2.61 o
  -7 -15   3        3.37        2.38      2.91 o
  -6 -15   3       20.75       18.43      3.32 o
  -5 -15   3       46.29       54.95      4.17 o
  -4 -15   3       64.52       59.89      5.79 o
  -3 -15   3       50.68       46.99      3.46 o
  -2 -15   3       69.83       71.54      4.09 o
  -1 -15   3       99.67      101.20      4.67 o
   0 -15   3      256.66      254.39      7.46 o
   1 -15   3       13.19       13.54      2.25 o
   2 -15   3       44.34       44.16      3.17 o
   3 -15   3       30.06       31.51      2.05 o
   4 -15   3       27.80       26.80      3.31 o
   5 -15   3       16.49       26.29      2.64 o
   6 -15   3       30.40       36.30      4.72 o
   7 -15   3       10.13       12.10      3.01 o
  -8 -14   3        3.00        4.67      3.01 o
  -7 -14   3        6.95        5.77      5.07 o
  -6 -14   3       21.79       25.23      3.33 o
  -5 -14   3       61.15       44.71      3.71 o
  -4 -14   3        4.52        1.22      4.51 o
  -3 -14   3       54.41       61.02      6.01 o
  -2 -14   3       88.27       85.73      4.17 o
  -1 -14   3      330.45      349.12     10.54 o
   0 -14   3       20.44       14.80      4.67 o
   1 -14   3       91.76      101.77      3.21 o
   2 -14   3      119.10      118.21      3.22 o
   3 -14   3       95.12       89.58      3.00 o
   4 -14   3        3.15        4.19      1.71 o
   5 -14   3        1.15       -1.11      1.52 o
   6 -14   3       19.73       19.09      2.37 o
   7 -14   3        6.18        1.76      4.25 o
  -8 -13   3        0.06       -0.85      2.40 o
  -7 -13   3       50.95       51.25      9.21 o
  -6 -13   3       49.12       37.05      3.70 o
  -5 -13   3      130.04      118.91      5.51 o
  -4 -13   3       47.92       47.39      3.50 o
  -3 -13   3      179.14      204.75      6.54 o
  -2 -13   3       65.10       72.16      4.06 o
  -1 -13   3      174.11      172.15      4.00 o
   0 -13   3      245.15      233.19      4.32 o
   1 -13   3       29.31       27.01      1.81 o
   2 -13   3       73.27       72.68      2.47 o
   3 -13   3      159.20      142.20      4.27 o
   4 -13   3        4.77        4.03      1.55 o
   5 -13   3       91.13      107.67      4.09 o
   6 -13   3        4.39       -0.66      1.56 o
   7 -13   3       14.33       23.41      3.33 o
  -8 -12   3        4.19        6.16      2.71 o
  -7 -12   3       32.11       33.05      3.63 o
  -6 -12   3       30.37       32.15      3.29 o
  -5 -12   3       86.01       70.95      5.72 o
  -4 -12   3       17.80       13.94      3.91 o
  -3 -12   3      219.76      230.71      8.28 o
  -2 -12   3       23.61       26.52      2.75 o
  -1 -12   3      217.18      234.44      5.30 o
   0 -12   3       88.34       96.33      2.55 o
   1 -12   3      282.35      288.39      5.74 o
   2 -12   3       17.91       17.19      1.27 o
   3 -12   3       60.20       54.45      3.06 o
   4 -12   3       51.22       54.75      2.83 o
   5 -12   3       55.11       64.85      3.33 o
   6 -12   3       43.01       47.68      2.98 o
   7 -12   3       59.24       67.07      4.56 o
   8 -12   3       14.50       13.71      3.06 o
  -9 -11   3       19.29       21.91      3.98 o
  -8 -11   3       59.37       71.52      4.88 o
  -7 -11   3        8.52       12.19      2.64 o
  -6 -11   3      270.46      252.94     10.62 o
  -5 -11   3      484.44      536.10     12.61 o
  -4 -11   3       51.92       50.53      2.70 o
  -3 -11   3      781.26      732.31     10.77 o
  -2 -11   3       85.73       96.70      3.58 o
  -1 -11   3      493.36      478.17      8.36 o
   0 -11   3       76.85       62.17      1.79 o
   1 -11   3       76.41       66.57      3.23 o
   2 -11   3      185.51      186.91      3.66 o
   3 -11   3       64.76       68.45      2.86 o
   4 -11   3       36.58       30.40      2.15 o
   5 -11   3       64.09       68.40      3.88 o
   6 -11   3       58.92       58.90      3.16 o
   7 -11   3       18.17        9.94      2.56 o
   8 -11   3       20.46       31.01      4.43 o
  -9 -10   3        9.17        3.08      2.71 o
  -8 -10   3       10.75       16.03      3.08 o
  -7 -10   3       66.89       54.37      4.15 o
  -6 -10   3        8.12        3.77      1.95 o
  -5 -10   3      359.23      328.81      8.91 o
  -4 -10   3      407.24      433.95      7.30 o
  -3 -10   3      469.86      463.37      8.57 o
  -2 -10   3       68.78       70.11      3.54 o
  -1 -10   3      207.84      235.27      5.17 o
   0 -10   3      141.84      142.87      2.68 o
   1 -10   3      182.25      168.78      3.04 o
   2 -10   3      616.55      584.55      8.52 o
   3 -10   3      102.62      115.52      3.54 o
   4 -10   3       81.88       86.24      3.16 o
   5 -10   3      199.66      191.70      5.01 o
   6 -10   3        3.28        3.52      1.63 o
   7 -10   3       11.48       10.44      2.02 o
   8 -10   3       16.93       25.27      3.46 o
  -9  -9   3       59.69       65.79      5.10 o
  -8  -9   3       14.04       20.30      3.26 o
  -7  -9   3       51.65       33.91      3.41 o
  -6  -9   3      374.96      367.33     17.10 o
  -5  -9   3       16.35       12.97      1.81 o
  -4  -9   3      302.27      317.99      5.79 o
  -3  -9   3       41.11       65.75      2.23 o
  -2  -9   3      176.27      152.26      3.74 o
  -1  -9   3      804.39      819.87     11.06 o
   0  -9   3      480.79      492.92      6.35 o
   1  -9   3       51.28       48.15      1.51 o
   2  -9   3      316.93      310.17      5.17 o
   3  -9   3      475.57      472.20      8.91 o
   4  -9   3      323.53      313.85      6.38 o
   5  -9   3       47.27       49.81      2.61 o
   6  -9   3      142.34      139.90      4.36 o
   7  -9   3       80.48       79.64      5.43 o
   8  -9   3        0.68        0.22      2.62 o
   9  -9   3        2.19       -1.87      2.28 o
  -9  -8   3        2.21        2.39      2.77 o
  -8  -8   3       18.84       14.16      4.58 o
  -7  -8   3       51.91       47.42      3.79 o
  -6  -8   3       21.71       17.89      2.62 o
  -5  -8   3       50.67       39.16      2.03 o
  -4  -8   3      285.70      281.22      7.03 o
  -3  -8   3       20.12       20.97      1.56 o
  -2  -8   3      295.31      287.01      4.88 o
  -1  -8   3      616.24      630.21      8.81 o
   0  -8   3      206.25      194.20      3.06 o
   1  -8   3      236.26      252.13      4.20 o
   2  -8   3        6.14        4.21      1.18 o
   3  -8   3       59.88       52.17      2.22 o
   4  -8   3       92.29      100.82      3.20 o
   5  -8   3       12.74       15.01      1.66 o
   6  -8   3      225.63      212.75      5.44 o
   7  -8   3       45.44       46.93      2.86 o
   8  -8   3       45.61       56.43      4.25 o
   9  -8   3        1.50        3.45      2.54 o
  -9  -7   3       14.73       13.26      3.12 o
  -8  -7   3       14.20       15.85      2.88 o
  -7  -7   3      115.44      128.62      5.59 o
  -6  -7   3       46.15       57.07      3.69 o
  -5  -7   3       38.17       42.52      2.10 o
  -4  -7   3      280.56      307.47      5.43 o
  -3  -7   3      446.29      460.28      8.04 o
  -2  -7   3       78.79       74.73      2.07 o
  -1  -7   3     2122.73     2036.21     25.05 o
   0  -7   3       76.29       87.00      1.79 o
   1  -7   3      534.14      490.80      8.00 o
   2  -7   3      186.17      240.66      4.03 o
   3  -7   3      281.96      284.04      5.44 o
   4  -7   3      639.85      652.83     10.73 o
   5  -7   3       54.33       60.39      2.65 o
   6  -7   3       49.81       47.43      2.62 o
   7  -7   3       60.98       53.73      4.54 o
   8  -7   3       67.58       56.36      4.15 o
   9  -7   3       22.54       19.10      3.39 o
 -10  -6   3       12.29        5.93      4.80 o
  -9  -6   3       25.87       32.22      4.46 o
  -8  -6   3        0.38       -0.46      2.28 o
  -7  -6   3      111.90      124.46      5.47 o
  -6  -6   3       47.98       55.82      4.36 o
  -5  -6   3      203.55      182.61      4.09 o
  -4  -6   3       36.20       46.33      2.54 o
  -3  -6   3      496.41      468.30      7.93 o
  -2  -6   3      409.10      422.33      6.17 o
  -1  -6   3     1085.38     1105.37     13.94 o
   0  -6   3      388.04      425.60      6.15 o
   1  -6   3      611.77      644.00      9.79 o
   2  -6   3      149.61      147.54      3.17 o
   3  -6   3     1099.95     1098.25     16.36 o
   4  -6   3      192.23      191.75      4.27 o
   5  -6   3      159.38      169.77      4.31 o
   6  -6   3        4.00        4.64      1.46 o
   7  -6   3      153.78      147.61      4.61 o
   8  -6   3       40.24       34.35      3.51 o
   9  -6   3       40.86       46.41      4.13 o
 -10  -5   3       12.85       14.81      3.53 o
  -9  -5   3        1.04        1.94      4.05 o
  -8  -5   3      120.60       93.34      5.07 o
  -7  -5   3      121.06      122.06      5.38 o
  -6  -5   3      145.00      121.08      3.45 o
  -5  -5   3        9.96       17.18      1.47 o
  -4  -5   3      310.65      326.23      5.55 o
  -3  -5   3     1182.17     1166.05     24.34 o
  -2  -5   3      333.92      307.20      4.61 o
  -1  -5   3     1056.11      989.43     12.55 o
   0  -5   3      633.37      630.63      8.04 o
   1  -5   3     2220.58     2303.05     31.18 o
   2  -5   3      144.18      149.34      3.10 o
   3  -5   3      634.65      680.89     10.55 o
   4  -5   3      109.35      111.97      3.16 o
   5  -5   3      566.67      524.54      9.10 o
   6  -5   3       33.83       45.86      2.45 o
   7  -5   3       99.82       91.57      5.27 o
   8  -5   3       13.66       16.39      2.93 o
   9  -5   3        5.51        7.04      2.64 o
 -10  -4   3        2.11        4.30      2.82 o
  -9  -4   3       22.36       16.54      3.03 o
  -8  -4   3      143.40      149.61      6.21 o
  -7  -4   3      321.99      328.96      9.11 o
  -6  -4   3      202.70      229.66      5.70 o
  -5  -4   3      252.91      234.37      6.62 o
  -4  -4   3       92.01       96.23      2.91 o
  -3  -4   3      267.89      283.80      4.67 o
  -2  -4   3     1729.39     1836.07     22.37 o
  -1  -4   3      202.53      219.29      3.37 o
   0  -4   3      422.63      365.22      4.90 o
   1  -4   3      310.40      306.40     10.65 o
   2  -4   3      212.22      192.96      3.56 o
   3  -4   3     1326.39     1321.45     19.07 o
   4  -4   3       91.34       98.85      2.79 o
   5  -4   3       72.26       79.29      2.81 o
   6  -4   3      135.82      124.45      3.74 o
   7  -4   3       29.77       32.10      2.41 o
   8  -4   3       83.40       92.94      8.29 o
   9  -4   3       14.16       10.97      2.91 o
 -10  -3   3        1.45        8.88      3.11 o
  -9  -3   3        6.36        6.73      2.85 o
  -8  -3   3        3.82        8.52      2.61 o
  -7  -3   3      142.62      164.16      6.19 o
  -6  -3   3      207.94      234.30      4.93 o
  -5  -3   3      270.90      256.11      4.88 o
  -4  -3   3      146.28      150.03      3.67 o
  -3  -3   3     1615.40     1730.85     21.32 o
  -2  -3   3      588.01      577.33      7.72 o
  -1  -3   3     3231.32     3271.01     38.87 o
   0  -3   3     1191.18     1302.61     15.68 o
   1  -3   3      286.68      283.80      4.57 o
   2  -3   3      501.19      455.36      7.25 o
   3  -3   3     1386.23     1412.85     20.13 o
   4  -3   3       14.86       15.55      1.27 o
   5  -3   3      196.22      201.93      4.53 o
   6  -3   3      139.80      131.54      4.01 o
   7  -3   3      150.40      137.61      4.28 o
   8  -3   3       73.42       80.65      4.71 o
   9  -3   3        5.14        4.25      2.48 o
 -10  -2   3       38.36       35.65      5.96 o
  -9  -2   3        4.95        7.06      3.40 o
  -8  -2   3       10.29       11.83      2.74 o
  -7  -2   3       23.44       18.74      3.02 o
  -6  -2   3       79.25       84.92      3.17 o
  -5  -2   3      236.54      231.65      4.49 o
  -4  -2   3      110.15      136.86      3.65 o
  -3  -2   3      884.27      924.46     11.88 o
  -2  -2   3      239.81      259.08      3.96 o
  -1  -2   3      206.61      228.95      5.95 o
   0  -2   3     4759.82     4821.06     64.11 o
   1  -2   3      290.10      335.92      5.89 o
   2  -2   3      685.72      705.79     13.59 o
   3  -2   3      980.67     1004.61     14.29 o
   4  -2   3      261.25      230.43      5.04 o
   5  -2   3      159.91      173.86      4.13 o
   6  -2   3       15.75       13.69      3.06 o
   7  -2   3      137.12      109.29      3.81 o
   8  -2   3       25.30       28.17      3.06 o
   9  -2   3       18.28       23.81      3.31 o
 -10  -1   3       11.78       14.10      3.37 o
  -9  -1   3       39.84       35.08      3.83 o
  -8  -1   3      127.82      129.02      5.85 o
  -7  -1   3        2.29        4.52      2.22 o
  -6  -1   3       20.47       20.03      1.86 o
  -5  -1   3      350.00      373.12      6.25 o
  -4  -1   3       50.62       54.43      2.13 o
  -3  -1   3      521.26      476.30      6.75 o
  -2  -1   3     2092.78     2023.22     24.58 o
  -1  -1   3     1204.04     1250.86     15.35 o
   0  -1   3     7335.58     7523.22    102.30 o
   1  -1   3      140.18      165.29      4.04 o
   2  -1   3     1405.56     1409.94     15.64 o
   3  -1   3      262.88      262.78      4.52 o
   4  -1   3        2.79        1.42      0.86 o
   5  -1   3        6.17        6.50      1.30 o
   6  -1   3       46.60       41.73      2.25 o
   7  -1   3      125.70      129.37      4.09 o
   8  -1   3       57.38       54.45      3.04 o
   9  -1   3       14.55       18.84      5.30 o
 -10   0   3       25.60       19.63      3.68 o
  -9   0   3       66.17       64.69      4.67 o
  -8   0   3       47.00       46.50      3.82 o
  -7   0   3       67.63       78.31      4.19 o
  -6   0   3      953.45      929.89     13.98 o
  -5   0   3      496.49      508.90      7.86 o
  -4   0   3        0.39        0.21      0.75 o
  -3   0   3       25.72       13.91      1.48 o
  -2   0   3       37.14       31.23      1.15 o
  -1   0   3       34.27       54.19      1.38 o
   0   0   3      684.15      552.16     15.11 o
   1   0   3      104.08      128.12      5.21 o
   2   0   3     1186.26     1228.43     12.12 o
   3   0   3      682.63      690.75     10.24 o
   4   0   3      416.57      437.46      7.30 o
   5   0   3      561.02      608.61     10.04 o
   6   0   3       30.45       31.81      2.00 o
   7   0   3       59.13       61.08      3.03 o
   8   0   3       17.46       18.18      2.20 o
   9   0   3        1.99        3.25      2.35 o
 -10   1   3       11.89       14.78      3.58 o
  -9   1   3       39.53       37.22      3.85 o
  -8   1   3      129.14      133.51      9.15 o
  -7   1   3        2.56        4.07      3.42 o
  -6   1   3       19.10       20.10      2.44 o
  -5   1   3      352.69      372.71      7.02 o
  -4   1   3       53.73       56.20      2.10 o
  -3   1   3      531.12      479.65      6.76 o
  -2   1   3     2153.38     2057.53     24.60 o
  -1   1   3     1209.78     1232.13     27.24 o
   0   1   3     7358.15     7448.60    102.43 o
   1   1   3      142.86      161.91      2.74 o
   2   1   3     1427.09     1426.45     17.24 o
   3   1   3      263.50      256.93      4.50 o
   4   1   3        2.56       -0.78      0.78 o
   5   1   3        6.65        4.51      1.26 o
   6   1   3       47.51       41.99      2.25 o
   7   1   3      119.73      113.51      3.95 o
   8   1   3       57.87       58.24      3.11 o
   9   1   3       14.72       26.73      3.38 o
 -10   2   3       38.36       42.64      5.96 o
  -9   2   3        5.03        4.91      3.48 o
  -8   2   3       10.12        8.59      5.47 o
  -7   2   3       22.65       16.35      2.66 o
  -6   2   3       83.88       87.11      2.98 o
  -5   2   3      226.93      216.06      5.06 o
  -4   2   3      107.47      130.03      3.39 o
  -3   2   3      880.06      898.32     11.84 o
  -2   2   3      254.42      271.10      4.00 o
  -1   2   3      212.26      237.32      6.42 o
   0   2   3     4794.52     4789.29     57.47 o
   1   2   3      308.50      348.98      4.58 o
   2   2   3      671.48      697.72     13.06 o
   3   2   3      956.45      970.50     14.47 o
   4   2   3      264.45      229.47      3.97 o
   5   2   3      161.17      171.49      3.57 o
   6   2   3       16.27       10.18      1.55 o
   7   2   3      136.20      103.82      3.78 o
   8   2   3       25.40       25.20      2.42 o
   9   2   3       18.09       21.44      7.40 o
 -10   3   3        1.48        3.42      3.03 o
  -9   3   3        6.32        6.05      2.81 o
  -8   3   3        3.68        6.02      2.52 o
  -7   3   3      146.39      149.79      8.08 o
  -6   3   3      202.41      233.51      4.93 o
  -5   3   3      281.23      263.97      5.85 o
  -4   3   3      149.50      151.28      3.73 o
  -3   3   3     1582.54     1707.94     21.34 o
  -2   3   3      599.65      582.20      6.90 o
  -1   3   3     3268.58     3281.42     34.58 o
   0   3   3     1200.11     1289.13     14.12 o
   1   3   3      284.42      272.32      4.36 o
   2   3   3      496.36      454.10      7.25 o
   3   3   3     1389.44     1432.48     20.16 o
   4   3   3       16.27       19.35      1.37 o
   5   3   3      198.36      200.76      4.01 o
   6   3   3      143.25      132.56      6.60 o
   7   3   3      146.55      132.50      7.26 o
   8   3   3       73.93       75.14      5.49 o
   9   3   3        5.15        5.84      3.49 o
 -10   4   3        2.20        0.40      4.32 o
  -9   4   3       22.39       16.10      3.28 o
  -8   4   3      143.24      143.47      6.12 o
  -7   4   3      324.33      329.24     15.89 o
  -6   4   3      206.69      227.70      5.17 o
  -5   4   3      255.52      234.01      4.65 o
  -4   4   3       96.33       95.47      2.91 o
  -3   4   3      275.89      293.77      4.22 o
  -2   4   3     1724.51     1826.37     22.38 o
  -1   4   3      210.34      227.37      3.41 o
   0   4   3      408.10      346.93      4.40 o
   1   4   3      305.08      306.01      7.33 o
   2   4   3      221.16      200.57      3.65 o
   3   4   3     1327.48     1344.73     16.70 o
   4   4   3       93.41      101.85      2.86 o
   5   4   3       73.26       86.37      2.93 o
   6   4   3      136.34      122.06      3.34 o
   7   4   3       29.42       35.95      2.48 o
   8   4   3       83.07       87.25      4.93 o
   9   4   3       14.20       12.53      4.05 o
 -10   5   3       13.06       13.37      3.47 o
  -9   5   3        0.95       -1.74      2.43 o
  -8   5   3      121.15       95.83      5.23 o
  -7   5   3      121.85      120.39      6.41 o
  -6   5   3      138.02      120.77      3.55 o
  -5   5   3       10.69       17.77      1.45 o
  -4   5   3      324.89      341.28      5.03 o
  -3   5   3     1179.75     1152.66     29.88 o
  -2   5   3      313.12      284.88      4.58 o
  -1   5   3     1065.39     1005.77     12.60 o
   0   5   3      611.26      605.35      7.24 o
   1   5   3     2213.83     2275.16     27.34 o
   2   5   3      150.87      154.84      2.95 o
   3   5   3      645.93      690.41      9.30 o
   4   5   3      111.59      112.34      3.09 o
   5   5   3      569.68      517.08      9.14 o
   6   5   3       33.07       41.46      2.11 o
   7   5   3       96.91       77.42      3.26 o
   8   5   3       13.17       14.04      2.86 o
   9   5   3        5.41        9.24      2.88 o
 -10   6   3       12.59        9.05      3.35 o
  -9   6   3       26.35       41.22      4.25 o
  -8   6   3        0.33       -1.31      2.25 o
  -7   6   3      113.17      131.59     12.31 o
  -6   6   3       50.20       56.35      3.82 o
  -5   6   3      198.58      177.54      4.61 o
  -4   6   3       31.90       42.17      1.88 o
  -3   6   3      479.92      455.07      7.95 o
  -2   6   3      403.91      416.87      6.18 o
  -1   6   3     1074.73     1101.27     13.98 o
   0   6   3      377.78      409.51      6.77 o
   1   6   3      613.53      650.42      8.60 o
   2   6   3      152.59      143.47      3.80 o
   3   6   3     1097.88     1119.65     14.30 o
   4   6   3      189.93      186.32      4.29 o
   5   6   3      159.05      170.22      4.40 o
   6   6   3        3.47        6.05      1.52 o
   7   6   3      156.68      159.84      5.23 o
   8   6   3       39.70       39.12      3.68 o
   9   6   3       40.79       48.04      6.44 o
 -10   7   3        0.48       -0.37      3.92 o
  -9   7   3       14.40        9.81      3.09 o
  -8   7   3       13.88       21.61      3.36 o
  -7   7   3      120.49      133.28      5.71 o
  -6   7   3       44.51       56.09      3.06 o
  -5   7   3       38.54       44.52      1.87 o
  -4   7   3      280.14      309.21      5.68 o
  -3   7   3      462.91      466.38      8.12 o
  -2   7   3       82.36       77.92      2.14 o
  -1   7   3     2110.99     2053.66     25.11 o
   0   7   3       76.85       84.36      2.41 o
   1   7   3      557.01      513.30      7.08 o
   2   7   3      179.79      232.40      4.03 o
   3   7   3      282.01      285.23      4.80 o
   4   7   3      639.04      649.57      9.35 o
   5   7   3       52.48       60.18      2.76 o
   6   7   3       45.37       42.12      2.56 o
   7   7   3       60.36       54.40      2.66 o
   8   7   3       65.63       51.80      3.37 o
   9   7   3       22.66       19.99      3.41 o
  -9   8   3        2.22        2.96      2.77 o
  -8   8   3       18.41        9.18      2.77 o
  -7   8   3       49.50       49.29      5.36 o
  -6   8   3       21.24       18.59      2.23 o
  -5   8   3       52.02       42.79      2.14 o
  -4   8   3      289.36      291.84      6.26 o
  -3   8   3       21.45       16.70      2.01 o
  -2   8   3      298.97      299.77      4.99 o
  -1   8   3      623.71      647.00      8.91 o
   0   8   3      201.26      186.39      4.06 o
   1   8   3      234.06      248.80      4.21 o
   2   8   3        8.57        8.83      0.96 o
   3   8   3       64.44       57.72      2.17 o
   4   8   3       94.09      104.66      3.01 o
   5   8   3       14.21       18.02      3.05 o
   6   8   3      223.52      208.79      5.45 o
   7   8   3       44.14       45.34      3.26 o
   8   8   3       45.01       59.82      5.07 o
   9   8   3        1.58        2.85      2.49 o
  -9   9   3       60.45       77.28      5.64 o
  -8   9   3       13.99       17.47      3.94 o
  -7   9   3       50.01       36.73      2.96 o
  -6   9   3      381.73      369.62      8.17 o
  -5   9   3       16.87       15.65      1.89 o
  -4   9   3      297.08      320.34      5.99 o
  -3   9   3       39.13       65.45      2.32 o
  -2   9   3      180.34      154.18      3.87 o
  -1   9   3      798.53      807.68     12.69 o
   0   9   3      475.27      489.17      8.38 o
   1   9   3       53.14       51.38      1.81 o
   2   9   3      317.49      316.68      5.21 o
   3   9   3      474.35      469.13      8.14 o
   4   9   3      324.52      312.02      5.56 o
   5   9   3       47.40       50.88      2.32 o
   6   9   3      138.45      124.41      4.30 o
   7   9   3       80.63       80.76      3.73 o
   8   9   3        0.66       -1.76      1.84 o
   9   9   3        2.17        3.58      2.78 o
  -9  10   3        9.21       12.51      3.40 o
  -8  10   3       11.00       10.50      2.99 o
  -7  10   3       66.99       55.33      4.60 o
  -6  10   3        8.49        5.78      2.39 o
  -5  10   3      363.06      331.99      9.10 o
  -4  10   3      408.09      424.36      7.30 o
  -3  10   3      467.18      458.96     11.35 o
  -2  10   3       67.30       65.72      2.64 o
  -1  10   3      200.24      227.96      9.12 o
   0  10   3      137.46      139.11      3.72 o
   1  10   3      181.74      164.53      4.09 o
   2  10   3      614.65      591.84      8.56 o
   3  10   3      104.42      127.64      3.15 o
   4  10   3       81.87       82.73      2.75 o
   5  10   3      200.42      193.12      4.40 o
   6  10   3        3.00        1.37      1.34 o
   7  10   3       11.71        6.66      1.88 o
   8  10   3       16.77       22.80      5.92 o
  -9  11   3       19.21       20.10      3.95 o
  -8  11   3       59.05       68.39      4.09 o
  -7  11   3        8.16        9.97      2.22 o
  -6  11   3      276.83      258.03      8.30 o
  -5  11   3      482.31      544.49     12.87 o
  -4  11   3       51.47       47.40      2.72 o
  -3  11   3      772.47      731.11     13.91 o
  -2  11   3       88.47      107.72      3.44 o
  -1  11   3      493.42      456.61     10.33 o
   0  11   3       77.54       71.49      2.77 o
   1  11   3       77.97       71.56      2.81 o
   2  11   3      180.92      183.60      5.40 o
   3  11   3       65.02       64.07      2.37 o
   4  11   3       33.69       29.95      1.85 o
   5  11   3       61.09       63.23      3.46 o
   6  11   3       56.64       61.21      2.98 o
   7  11   3       17.54       13.49      1.85 o
   8  11   3       20.95       17.65      3.39 o
  -8  12   3        3.91        5.31      3.03 o
  -7  12   3       32.15       38.64      4.07 o
  -6  12   3       30.24       31.09      3.45 o
  -5  12   3       88.64       78.04      4.55 o
  -4  12   3       18.82       15.43      2.62 o
  -3  12   3      216.86      239.95      5.39 o
  -2  12   3       22.92       26.47      2.11 o
  -1  12   3      213.94      236.24      6.67 o
   0  12   3       90.89      105.36      4.28 o
   1  12   3      278.60      281.73      6.14 o
   2  12   3       17.09       16.68      1.42 o
   3  12   3       60.31       58.33      3.10 o
   4  12   3       50.04       47.06      2.23 o
   5  12   3       55.89       68.74      2.77 o
   6  12   3       42.85       52.22      3.47 o
   7  12   3       57.36       60.41      3.48 o
   8  12   3       15.03       17.29      2.62 o
  -8  13   3        0.04        4.83      2.43 o
  -7  13   3       50.11       44.14      4.46 o
  -6  13   3       51.96       37.05      3.78 o
  -5  13   3      131.87      125.63      5.77 o
  -4  13   3       47.95       54.28      3.84 o
  -3  13   3      181.61      201.43      6.74 o
  -2  13   3       66.65       74.85      4.02 o
  -1  13   3      180.23      177.18      5.88 o
   0  13   3      248.26      232.69      6.82 o
   1  13   3       30.38       27.82      2.18 o
   2  13   3       72.49       69.85      3.15 o
   3  13   3      161.54      142.77      4.28 o
   4  13   3        4.73        5.39      2.50 o
   5  13   3       90.93      107.69      3.46 o
   6  13   3        4.36        2.56      1.45 o
   7  13   3       13.76       16.35      2.40 o
  -8  14   3        3.44        3.02      3.24 o
  -7  14   3        7.45       11.69      7.31 o
  -6  14   3       21.63       23.86      4.90 o
  -5  14   3       62.07       38.42      9.64 o
  -4  14   3        5.20        5.16      2.19 o
  -3  14   3       57.44       59.60      9.19 o
  -2  14   3       86.50       79.97      4.45 o
  -1  14   3      329.40      358.35      9.28 o
   0  14   3       18.96       13.85      2.44 o
   1  14   3       93.35       98.36      3.89 o
   2  14   3      120.80      115.32      4.07 o
   3  14   3       94.41       92.81      2.90 o
   4  14   3        3.37        7.89      1.37 o
   5  14   3        1.02        0.92      1.30 o
   6  14   3       20.35       23.26      2.57 o
   7  14   3        6.21       -1.22      5.56 o
  -7  15   3        3.23        1.29      2.82 o
  -6  15   3       19.50       21.91      3.54 o
  -5  15   3       49.29       54.16      4.33 o
  -4  15   3       62.14       58.93      4.16 o
  -3  15   3       53.64       45.68      3.69 o
  -2  15   3       66.01       66.42      4.17 o
  -1  15   3      101.24       95.21      5.23 o
   0  15   3      250.03      260.33      7.74 o
   1  15   3       13.19       10.81      2.34 o
   2  15   3       45.32       45.35      2.84 o
   3  15   3       30.66       29.14      2.57 o
   4  15   3       26.78       27.75      2.56 o
   5  15   3       16.76       30.59      2.71 o
   6  15   3       30.48       34.30      3.81 o
   7  15   3       10.93       16.26      3.44 o
  -7  16   3       14.57       12.40      3.73 o
  -6  16   3       57.48       66.29      5.46 o
  -5  16   3       15.93       21.50      3.53 o
  -4  16   3        0.09        2.24      2.53 o
  -3  16   3       51.92       55.34      4.09 o
  -2  16   3       57.48       59.90      4.14 o
  -1  16   3      133.74      151.51      5.97 o
   0  16   3       26.08       40.58      4.21 o
   1  16   3       85.55       96.24      3.96 o
   2  16   3       34.13       29.02      2.53 o
   3  16   3      172.81      161.10      5.19 o
   4  16   3       54.39       62.93      5.21 o
   5  16   3        4.26        3.30      1.84 o
   6  16   3        5.75        5.15      2.76 o
  -6  17   3        7.46        2.77      2.96 o
  -5  17   3       45.26       55.09      4.65 o
  -4  17   3       24.79       20.81      3.38 o
  -3  17   3       13.07       13.38      3.02 o
  -2  17   3      187.96      201.83      7.31 o
  -1  17   3       15.40        6.31      3.20 o
   0  17   3       44.11       38.54      3.55 o
   1  17   3       27.35       34.31      3.45 o
   2  17   3       80.18       73.37      3.76 o
   3  17   3       23.85       29.46      2.69 o
   4  17   3       29.96       40.07      4.32 o
   5  17   3        9.10       14.53      2.56 o
   6  17   3        3.93        5.58      4.17 o
  -6  18   3        1.16       -1.32      2.89 o
  -5  18   3       29.84       31.88      4.25 o
  -4  18   3       19.01       13.82      3.24 o
  -3  18   3       34.66       45.47      4.25 o
  -2  18   3       24.04       24.77      3.91 o
  -1  18   3        0.23        1.99      2.38 o
   0  18   3      106.78      110.49      5.51 o
   1  18   3        1.42        0.76      2.34 o
   2  18   3        9.86        5.18      3.15 o
   3  18   3       66.12       50.18      3.42 o
   4  18   3       12.12       11.33      2.43 o
   5  18   3        7.65        4.41      3.98 o
  -5  19   3       28.64       34.14      4.39 o
  -4  19   3       81.17       86.86      5.62 o
  -3  19   3        9.71       10.25      2.92 o
  -2  19   3       21.69       27.35      3.72 o
  -1  19   3        3.68        1.42      2.58 o
   0  19   3        7.95        9.74      2.86 o
   1  19   3       17.46       10.10      2.96 o
   2  19   3        9.69       11.67      2.34 o
   3  19   3        7.68       12.33      2.51 o
   4  19   3        6.96        5.51      2.89 o
  -4  20   3       10.69       12.08      4.21 o
  -3  20   3        6.09        7.36      6.02 o
  -2  20   3       31.45       28.00      3.97 o
  -1  20   3       10.97       10.95      3.21 o
   0  20   3       14.90       18.44      3.41 o
   1  20   3       50.43       71.44      6.08 o
   2  20   3       24.28       25.79      3.70 o
   3  20   3        3.98        3.30      3.92 o
  -3  21   3       29.71       34.46      4.37 o
  -2  21   3        0.30        4.35      3.18 o
  -1  21   3       16.27       16.95      3.62 o
   0  21   3        3.43        5.46      6.25 o
   1  21   3        3.20       -1.68      2.58 o
   2  21   3       13.25       21.94      3.59 o
  -1 -21   4       18.16       26.39      6.13 o
   0 -21   4       33.58       35.77      5.88 o
  -3 -20   4        0.96        6.52      2.76 o
  -2 -20   4       14.41       13.76      5.13 o
  -1 -20   4       20.06       19.78      7.02 o
   0 -20   4       36.68       39.99      3.92 o
   1 -20   4       16.54       18.41      4.86 o
   2 -20   4        4.76        2.97      2.42 o
  -4 -19   4       37.28       34.71      4.00 o
  -3 -19   4       28.30       26.32      3.47 o
  -2 -19   4       36.46       28.54      3.45 o
  -1 -19   4        7.87        5.38      2.46 o
   0 -19   4        8.54        7.84      2.45 o
   1 -19   4       13.50       14.98      2.59 o
   2 -19   4       12.86       13.19      4.02 o
   3 -19   4        1.47        3.76      2.59 o
  -5 -18   4        3.55        4.52      4.15 o
  -4 -18   4        8.49        6.84      3.29 o
  -3 -18   4       16.02       17.53      3.06 o
  -2 -18   4        7.15        7.71      2.48 o
  -1 -18   4       15.36       19.60      2.94 o
   0 -18   4        6.31       11.70      3.83 o
   1 -18   4        1.96        0.77      1.66 o
   2 -18   4       75.61       80.28      3.76 o
   3 -18   4        1.19        1.15      2.23 o
   4 -18   4       11.52       11.33      2.98 o
  -6 -17   4       14.56       14.27      6.74 o
  -5 -17   4       43.15       34.50      5.21 o
  -4 -17   4        2.60        1.98      2.24 o
  -3 -17   4       13.94       11.76      2.58 o
  -2 -17   4       29.16       23.38      2.90 o
  -1 -17   4        2.84        1.02      1.88 o
   0 -17   4        0.41        0.81      2.64 o
   1 -17   4        9.16       14.17      2.49 o
   2 -17   4       98.71       84.05      3.74 o
   3 -17   4       13.92       20.26      3.06 o
   4 -17   4        8.41        8.32      2.81 o
   5 -17   4        5.44        6.49      2.02 o
  -6 -16   4       51.65       49.45      4.41 o
  -5 -16   4       68.53       78.61      4.99 o
  -4 -16   4       38.58       42.59      3.71 o
  -3 -16   4       10.23       14.27      2.65 o
  -2 -16   4       85.03       83.89      8.34 o
  -1 -16   4        1.33        6.61      2.08 o
   0 -16   4       21.42       20.50      2.61 o
   1 -16   4      167.84      199.36      6.61 o
   2 -16   4        9.04       10.25      1.93 o
   3 -16   4       19.76       25.95      1.98 o
   4 -16   4       19.52       16.71      2.28 o
   5 -16   4        9.48        7.00      2.05 o
   6 -16   4        0.15        2.14      2.46 o
  -7 -15   4       25.93       30.71      5.69 o
  -6 -15   4       50.37       49.41      4.39 o
  -5 -15   4        0.32        3.09      2.21 o
  -4 -15   4       74.94       62.70      6.18 o
  -3 -15   4       67.83       77.77      7.02 o
  -2 -15   4       83.60       65.48      5.59 o
  -1 -15   4       97.70       82.73      4.20 o
   0 -15   4      149.76      148.01      5.43 o
   1 -15   4       12.77       12.24      1.60 o
   2 -15   4       77.88       92.03      3.03 o
   3 -15   4       19.97       27.37      2.83 o
   4 -15   4       18.17       16.75      2.22 o
   5 -15   4       54.98       42.97      3.32 o
   6 -15   4        8.36       10.76      4.05 o
  -7 -14   4       24.49       27.32      4.69 o
  -6 -14   4       36.26       44.48      4.11 o
  -5 -14   4       10.92       16.72      3.56 o
  -4 -14   4        5.56        4.50      4.49 o
  -3 -14   4       37.50       38.43      3.18 o
  -2 -14   4       97.62       92.73      4.34 o
  -1 -14   4      127.82      125.20      4.88 o
   0 -14   4       67.07       74.89      3.87 o
   1 -14   4       11.56       21.85      1.84 o
   2 -14   4      135.98      142.84      3.62 o
   3 -14   4        7.86       10.54      1.46 o
   4 -14   4       13.78       13.72      1.76 o
   5 -14   4        9.05        8.03      2.45 o
   6 -14   4       29.64       40.93      3.81 o
   7 -14   4       13.65       18.75      3.32 o
  -8 -13   4        9.75        6.84      3.28 o
  -7 -13   4       17.01       28.19      3.65 o
  -6 -13   4       31.28       26.97      3.32 o
  -5 -13   4       35.00       46.06      3.66 o
  -4 -13   4       60.25       61.03      3.81 o
  -3 -13   4       48.48       47.81      5.82 o
  -2 -13   4        8.04        5.59      1.87 o
  -1 -13   4      541.08      509.63      9.46 o
   0 -13   4      101.58      101.49      2.88 o
   1 -13   4       33.28       28.08      1.84 o
   2 -13   4       99.53       98.61      6.28 o
   3 -13   4       29.02       28.05      1.86 o
   4 -13   4       46.52       43.22      2.30 o
   5 -13   4       35.92       33.92      6.08 o
   6 -13   4        5.31        8.87      2.59 o
   7 -13   4        6.80        3.18      4.89 o
  -8 -12   4        4.72        7.48      2.92 o
  -7 -12   4       29.61       41.98      5.98 o
  -6 -12   4        9.05       14.51      2.77 o
  -5 -12   4       59.46       62.73      3.97 o
  -4 -12   4      111.84      100.37      4.61 o
  -3 -12   4       90.99      105.03      4.97 o
  -2 -12   4       81.15       72.32      3.36 o
  -1 -12   4      799.08      763.66     12.66 o
   0 -12   4       45.01       43.10      1.90 o
   1 -12   4      108.60      115.82      3.03 o
   2 -12   4       37.40       36.58      1.67 o
   3 -12   4      234.81      239.81      4.83 o
   4 -12   4       36.78       34.18      3.34 o
   5 -12   4       44.38       34.29      3.16 o
   6 -12   4        4.16        8.84      2.48 o
   7 -12   4       35.33       37.58      4.35 o
  -8 -11   4        0.20        1.22      2.48 o
  -7 -11   4       64.11       66.14      4.55 o
  -6 -11   4        7.68        0.82      2.00 o
  -5 -11   4        5.98        8.33      2.16 o
  -4 -11   4       11.77       20.35      2.96 o
  -3 -11   4      373.50      333.94     13.30 o
  -2 -11   4       15.85       19.06      1.84 o
  -1 -11   4       10.86       19.39      3.31 o
   0 -11   4       36.51       35.08      1.65 o
   1 -11   4      100.53      100.48      2.73 o
   2 -11   4       97.09       90.24      2.79 o
   3 -11   4       21.78       14.23      1.44 o
   4 -11   4        2.09        2.01      1.31 o
   5 -11   4      104.59      115.80      5.02 o
   6 -11   4       15.40       11.84      2.46 o
   7 -11   4        5.32        9.78      2.64 o
   8 -11   4        0.02       -0.77      2.25 o
  -9 -10   4       20.25       22.03      3.79 o
  -8 -10   4        5.16        1.89      4.49 o
  -7 -10   4       15.25       17.30      2.99 o
  -6 -10   4       73.80       68.18      4.12 o
  -5 -10   4       73.31       80.54      4.27 o
  -4 -10   4      172.48      170.87      7.28 o
  -3 -10   4      331.03      290.61     10.86 o
  -2 -10   4      124.88      124.16      3.54 o
  -1 -10   4      179.72      184.46      4.34 o
   0 -10   4      233.76      257.73      4.51 o
   1 -10   4      417.29      410.31      6.45 o
   2 -10   4      100.17      100.01      2.72 o
   3 -10   4      159.39      154.94      3.60 o
   4 -10   4      247.21      258.69      5.67 o
   5 -10   4       13.16       17.86      1.98 o
   6 -10   4       12.09       10.98      2.39 o
   7 -10   4       24.95       27.87      3.21 o
   8 -10   4       16.90       11.77      2.78 o
  -9  -9   4       25.21       19.06      5.88 o
  -8  -9   4       53.23       57.02      4.40 o
  -7  -9   4       51.11       44.44      3.82 o
  -6  -9   4       95.52       81.51      7.86 o
  -5  -9   4      109.75       77.74      4.11 o
  -4  -9   4        8.27       11.29      1.54 o
  -3  -9   4      189.63      219.09      4.37 o
  -2  -9   4       32.47       24.86      1.67 o
  -1  -9   4       24.23       33.12      2.79 o
   0  -9   4       66.06       65.61      2.03 o
   1  -9   4      407.54      368.23      5.80 o
   2  -9   4      231.13      220.63      4.13 o
   3  -9   4      162.67      148.88      3.35 o
   4  -9   4       46.00       40.80      2.22 o
   5  -9   4       27.23       30.75      2.16 o
   6  -9   4        1.86       -0.57      2.16 o
   7  -9   4       38.30       31.63      3.28 o
   8  -9   4        4.56        6.34      2.68 o
  -9  -8   4       39.88       41.30      8.55 o
  -8  -8   4        0.06       -2.30      2.30 o
  -7  -8   4       70.70       84.59      5.29 o
  -6  -8   4       32.49       37.28      3.17 o
  -5  -8   4      289.25      292.96     11.51 o
  -4  -8   4       29.83       35.60      2.12 o
  -3  -8   4      370.65      401.19      6.41 o
  -2  -8   4       44.42       56.32      2.28 o
  -1  -8   4      808.69      800.11     12.40 o
   0  -8   4       46.37       40.80      1.64 o
   1  -8   4      544.97      590.50     11.49 o
   2  -8   4      487.68      452.85      6.72 o
   3  -8   4      196.50      182.90      3.68 o
   4  -8   4      187.62      174.80      4.28 o
   5  -8   4       43.81       43.70      2.37 o
   6  -8   4       80.48       91.41      4.41 o
   7  -8   4       34.51       38.60      6.21 o
   8  -8   4       24.40       23.17      9.23 o
  -9  -7   4       14.12       16.85      3.29 o
  -8  -7   4       35.96       41.16      3.93 o
  -7  -7   4       42.37       33.14      3.21 o
  -6  -7   4       87.50       83.44      4.25 o
  -5  -7   4       65.04       50.75      2.62 o
  -4  -7   4       34.91       37.86      3.08 o
  -3  -7   4      101.52      106.13      2.67 o
  -2  -7   4      162.38      180.46      4.00 o
  -1  -7   4      309.61      322.49      5.78 o
   0  -7   4     1082.89     1091.74     14.05 o
   1  -7   4       87.72       84.92      2.42 o
   2  -7   4      137.34      141.91      2.88 o
   3  -7   4       31.48       27.51      1.43 o
   4  -7   4      201.10      199.40      4.47 o
   5  -7   4      437.20      455.37      8.34 o
   6  -7   4        8.00        2.35      2.31 o
   7  -7   4        4.99        7.79      2.34 o
   8  -7   4       27.65       26.81      4.64 o
   9  -7   4        1.60        2.08      3.62 o
  -9  -6   4        3.38        3.12      2.66 o
  -8  -6   4       25.89       29.25      3.48 o
  -7  -6   4       16.02       22.26      2.79 o
  -6  -6   4       49.11       44.69      3.33 o
  -5  -6   4      102.44       95.26      3.00 o
  -4  -6   4      229.52      211.87      4.18 o
  -3  -6   4       16.29       21.80      1.26 o
  -2  -6   4     1239.89     1257.86     18.38 o
  -1  -6   4     1605.23     1511.92     21.63 o
   0  -6   4      337.53      376.39      5.48 o
   1  -6   4      622.96      606.12      9.18 o
   2  -6   4      346.26      349.34      5.25 o
   3  -6   4      359.22      344.77      6.93 o
   4  -6   4      130.73      137.03      3.55 o
   5  -6   4      167.42      185.46      9.27 o
   6  -6   4       99.02      103.84      4.58 o
   7  -6   4       99.25      120.57      5.37 o
   8  -6   4       44.10       39.23      3.68 o
   9  -6   4        4.67        1.24      2.31 o
 -10  -5   4        3.13        2.46      2.83 o
  -9  -5   4        3.57        9.15      2.98 o
  -8  -5   4       75.33       72.34      4.70 o
  -7  -5   4       77.07       72.58     10.30 o
  -6  -5   4      186.59      168.90      7.54 o
  -5  -5   4       77.24       81.72      3.11 o
  -4  -5   4      574.34      605.11      8.86 o
  -3  -5   4      283.36      260.27      5.26 o
  -2  -5   4       35.20       36.29      1.63 o
  -1  -5   4      230.24      227.75      4.05 o
   0  -5   4       54.30       69.19      2.00 o
   1  -5   4      883.59      899.49     16.43 o
   2  -5   4      394.44      415.32      7.09 o
   3  -5   4      103.41       94.64      2.28 o
   4  -5   4       92.22       91.71      2.68 o
   5  -5   4       19.91       16.89      1.56 o
   6  -5   4       19.76       18.05      2.29 o
   7  -5   4        9.92       14.79      2.52 o
   8  -5   4       47.64       58.55      6.48 o
   9  -5   4       19.41       14.72      3.04 o
 -10  -4   4       24.17       23.61      3.84 o
  -9  -4   4       17.11       19.55      3.26 o
  -8  -4   4        2.69        3.00      2.27 o
  -7  -4   4       23.53       14.94      2.71 o
  -6  -4   4      125.57      147.29      5.50 o
  -5  -4   4       85.23       89.22      3.14 o
  -4  -4   4      484.41      476.17      7.23 o
  -3  -4   4      167.90      165.49      3.71 o
  -2  -4   4      700.38      725.88     11.10 o
  -1  -4   4      543.82      589.87      9.60 o
   0  -4   4       84.15      103.59      1.73 o
   1  -4   4       97.59       86.28      2.22 o
   2  -4   4      597.21      545.51      7.23 o
   3  -4   4      382.08      381.44      6.88 o
   4  -4   4       68.86       80.68      4.14 o
   5  -4   4      181.82      160.97      4.64 o
   6  -4   4       14.96       13.86      2.18 o
   7  -4   4       19.15       19.40      2.68 o
   8  -4   4       23.96       17.91      2.91 o
   9  -4   4        7.56       15.68      3.00 o
 -10  -3   4       20.99       13.22      3.35 o
  -9  -3   4       11.19       17.30      3.21 o
  -8  -3   4       44.07       48.99      3.94 o
  -7  -3   4      150.31      129.27      5.36 o
  -6  -3   4      335.60      320.02      8.71 o
  -5  -3   4      154.42      140.72      3.93 o
  -4  -3   4      855.83      913.37     14.59 o
  -3  -3   4       80.22       78.00      2.41 o
  -2  -3   4     1312.06     1372.47     19.54 o
  -1  -3   4     1501.40     1560.08     26.93 o
   0  -3   4     1718.40     1751.44     20.82 o
   1  -3   4      261.67      255.87      4.30 o
   2  -3   4      537.05      626.45     10.45 o
   3  -3   4       38.38       35.26      1.73 o
   4  -3   4      108.58       97.76      2.60 o
   5  -3   4        5.35        3.26      1.46 o
   6  -3   4       33.71       40.81      2.20 o
   7  -3   4       36.26       57.25      3.67 o
   8  -3   4        0.93        5.00      2.32 o
   9  -3   4        6.88        4.38      2.49 o
 -10  -2   4       40.74       46.77      4.65 o
  -9  -2   4        0.97        3.19      2.48 o
  -8  -2   4       14.28       12.76      2.77 o
  -7  -2   4      263.65      254.30      7.82 o
  -6  -2   4      326.44      299.47      8.49 o
  -5  -2   4       20.87       18.21      1.71 o
  -4  -2   4      287.93      282.28      4.81 o
  -3  -2   4      339.33      313.97      5.66 o
  -2  -2   4     1304.51     1397.67     19.55 o
  -1  -2   4      605.69      654.85      8.02 o
   0  -2   4      264.81      282.31      3.92 o
   1  -2   4     1374.94     1457.20     20.20 o
   2  -2   4       11.24        6.85      0.64 o
   3  -2   4      682.76      662.14      8.78 o
   4  -2   4      437.63      463.88      7.56 o
   5  -2   4      130.04      115.50      3.14 o
   6  -2   4      103.36      112.03      3.43 o
   7  -2   4      128.91      133.96      5.33 o
   8  -2   4       21.62       20.00      2.89 o
   9  -2   4       27.35       19.97      3.16 o
 -10  -1   4        6.79        1.80      2.64 o
  -9  -1   4        0.47        1.14      2.39 o
  -8  -1   4       14.14       18.22      2.89 o
  -7  -1   4        4.46        4.24      2.15 o
  -6  -1   4      106.51       98.36      3.13 o
  -5  -1   4       86.93       84.85      5.05 o
  -4  -1   4       22.15       26.97      1.55 o
  -3  -1   4      382.36      354.25      6.25 o
  -2  -1   4      557.40      586.83      8.78 o
  -1  -1   4     2037.59     2162.85     25.62 o
   0  -1   4      211.61      286.26      4.50 o
   1  -1   4      720.56      730.05     20.44 o
   2  -1   4      437.53      454.07      6.07 o
   3  -1   4      778.89      750.18     11.62 o
   4  -1   4      350.29      331.17      5.77 o
   5  -1   4        2.52        4.67      1.10 o
   6  -1   4       42.11       38.66      2.12 o
   7  -1   4       79.79       94.54      4.60 o
   8  -1   4       34.28       34.96      3.48 o
   9  -1   4        2.71        5.36      2.54 o
 -10   0   4        0.86        0.30      2.66 o
  -9   0   4       36.25       29.40      3.65 o
  -8   0   4       18.57       25.95      3.15 o
  -7   0   4      154.84      138.42     11.60 o
  -6   0   4       36.63       26.43      1.83 o
  -5   0   4      783.43      787.28     12.85 o
  -4   0   4      105.96      106.91      2.63 o
  -3   0   4     2188.24     2257.89     31.53 o
  -2   0   4     1279.41     1330.12     18.74 o
  -1   0   4     2112.09     2184.50     29.85 o
   0   0   4     1383.24     1455.99     36.72 o
   1   0   4      481.63      544.03     15.88 o
   2   0   4      126.27      139.99      2.08 o
   3   0   4      459.86      508.63      8.76 o
   4   0   4      451.85      417.49     22.84 o
   5   0   4      157.41      144.13      3.56 o
   6   0   4        2.49        3.06      1.24 o
   7   0   4        1.75       -0.58      1.83 o
   8   0   4       61.50       63.25      7.69 o
   9   0   4        7.87       10.03      2.75 o
 -10   1   4        6.70        4.08      2.98 o
  -9   1   4        0.53        4.22      2.67 o
  -8   1   4       14.64       10.52      2.71 o
  -7   1   4        4.96        2.99      2.12 o
  -6   1   4      108.37       98.00      3.12 o
  -5   1   4       89.64       85.90      3.16 o
  -4   1   4       22.05       25.66      1.40 o
  -3   1   4      388.59      364.31      6.27 o
  -2   1   4      554.54      569.11      8.74 o
  -1   1   4     2082.90     2191.85     29.74 o
   0   1   4      210.76      288.54      9.72 o
   1   1   4      719.56      751.14     20.47 o
   2   1   4      439.27      451.64     10.55 o
   3   1   4      783.21      752.24     11.62 o
   4   1   4      352.69      330.47      6.91 o
   5   1   4        1.89        2.56      1.45 o
   6   1   4       42.87       36.75      3.89 o
   7   1   4       80.40       85.14      4.38 o
   8   1   4       33.43       34.53      3.45 o
   9   1   4        2.73        4.66      2.50 o
 -10   2   4       40.38       48.62      4.77 o
  -9   2   4        0.92        2.67      2.56 o
  -8   2   4       13.56       10.37      2.70 o
  -7   2   4      263.03      255.79      7.81 o
  -6   2   4      314.24      279.18      7.31 o
  -5   2   4       19.95       17.60      2.55 o
  -4   2   4      278.62      268.87      4.77 o
  -3   2   4      348.44      313.68      5.66 o
  -2   2   4     1288.24     1373.38     19.54 o
  -1   2   4      581.96      630.20      8.01 o
   0   2   4      269.85      284.88      3.50 o
   1   2   4     1403.06     1461.18     20.19 o
   2   2   4       12.39        7.47      0.66 o
   3   2   4      690.64      667.69      8.79 o
   4   2   4      432.92      462.53      6.76 o
   5   2   4      128.49      109.50      3.10 o
   6   2   4      102.11      105.72      3.80 o
   7   2   4      128.62      125.10      5.23 o
   8   2   4       21.94       24.16      3.13 o
   9   2   4       27.28       23.25      6.51 o
 -10   3   4       21.20       20.07      3.78 o
  -9   3   4       11.20       23.97      4.90 o
  -8   3   4       43.28       50.86      4.05 o
  -7   3   4      149.60      133.01      5.60 o
  -6   3   4      330.10      315.47      7.01 o
  -5   3   4      151.66      139.07      6.17 o
  -4   3   4      856.15      889.32     12.22 o
  -3   3   4       83.56       80.85      2.46 o
  -2   3   4     1316.05     1386.07     19.59 o
  -1   3   4     1516.56     1569.20     26.94 o
   0   3   4     1678.16     1716.70     19.20 o
   1   3   4      246.15      248.56      4.81 o
   2   3   4      548.60      633.70      9.75 o
   3   3   4       33.48       30.29      1.67 o
   4   3   4      107.44       96.37      2.54 o
   5   3   4        4.71        4.28      1.02 o
   6   3   4       33.17       41.30      2.25 o
   7   3   4       37.62       46.50      3.63 o
   8   3   4        0.79        4.89      2.37 o
   9   3   4        6.87       11.28      5.62 o
 -10   4   4       24.17       22.49      3.90 o
  -9   4   4       17.59       21.81      3.49 o
  -8   4   4        2.67        1.33      3.03 o
  -7   4   4       23.26       14.99      4.38 o
  -6   4   4      119.72      139.37      6.82 o
  -5   4   4       89.84       85.76      3.11 o
  -4   4   4      467.43      467.71      7.25 o
  -3   4   4      162.80      157.69      3.68 o
  -2   4   4      715.76      748.60     11.19 o
  -1   4   4      552.63      599.69      7.65 o
   0   4   4       86.32      108.02      1.45 o
   1   4   4      101.26       87.86      3.34 o
   2   4   4      581.72      538.33      7.24 o
   3   4   4      396.32      402.37      6.94 o
   4   4   4       74.15       85.96      2.32 o
   5   4   4      184.22      159.51      3.94 o
   6   4   4       14.89       19.86      2.87 o
   7   4   4       18.50       16.86      2.58 o
   8   4   4       24.33       30.18      3.35 o
   9   4   4        7.58       12.26      6.45 o
 -10   5   4        3.12        1.15      2.79 o
  -9   5   4        3.76        4.39      2.83 o
  -8   5   4       74.48       77.16      4.76 o
  -7   5   4       77.57       69.84      4.32 o
  -6   5   4      184.12      160.46      5.83 o
  -5   5   4       80.21       88.55      3.22 o
  -4   5   4      570.02      605.46      8.90 o
  -3   5   4      289.33      282.68      4.64 o
  -2   5   4       37.26       37.06      1.57 o
  -1   5   4      216.09      213.59      4.03 o
   0   5   4       47.58       58.71      1.65 o
   1   5   4      895.51      904.02     14.16 o
   2   5   4      400.18      422.41      7.13 o
   3   5   4      105.97      102.54      2.34 o
   4   5   4       90.01       93.78      2.47 o
   5   5   4       21.69       20.67      1.50 o
   6   5   4       18.74       19.58      2.06 o
   7   5   4        9.96       15.13      2.11 o
   8   5   4       48.64       47.32      3.94 o
   9   5   4       19.16       14.94      3.07 o
  -9   6   4        3.33        5.11      2.87 o
  -8   6   4       25.64       32.38      3.67 o
  -7   6   4       16.09       20.72      3.14 o
  -6   6   4       48.97       51.32      3.57 o
  -5   6   4      100.98       99.47      2.96 o
  -4   6   4      227.03      207.20      3.74 o
  -3   6   4       18.06       24.98      1.22 o
  -2   6   4     1258.06     1266.57     18.45 o
  -1   6   4     1605.91     1542.53     21.72 o
   0   6   4      341.02      381.73      5.55 o
   1   6   4      602.99      587.64      8.05 o
   2   6   4      347.80      349.13      5.28 o
   3   6   4      359.93      348.95      5.46 o
   4   6   4      126.49      130.91      3.08 o
   5   6   4      165.65      184.82      4.05 o
   6   6   4      101.11      107.46      5.73 o
   7   6   4       99.27      124.88      4.48 o
   8   6   4       44.77       44.71      3.87 o
   9   6   4        4.58        4.21      2.79 o
  -9   7   4       14.30       14.62      3.45 o
  -8   7   4       36.63       39.92      6.39 o
  -7   7   4       42.61       33.52      3.43 o
  -6   7   4       87.57       87.52      4.57 o
  -5   7   4       64.10       47.74      2.94 o
  -4   7   4       33.81       45.69      2.01 o
  -3   7   4      105.95      105.70      2.71 o
  -2   7   4      166.98      179.04      4.07 o
  -1   7   4      308.84      327.97      5.88 o
   0   7   4     1109.10     1132.49     16.24 o
   1   7   4       90.61       87.00      2.16 o
   2   7   4      135.23      141.95      3.43 o
   3   7   4       32.66       28.76      1.78 o
   4   7   4      202.91      203.00      4.05 o
   5   7   4      435.44      450.43      7.34 o
   6   7   4        7.79        4.52      1.67 o
   7   7   4        4.97        2.51      1.76 o
   8   7   4       28.53       27.17      2.76 o
   9   7   4        1.57        8.15      4.05 o
  -9   8   4       39.62       40.31      4.42 o
  -8   8   4        0.13        0.49      2.38 o
  -7   8   4       71.02       83.15     11.25 o
  -6   8   4       34.13       42.02      4.02 o
  -5   8   4      287.61      287.74      6.55 o
  -4   8   4       33.08       45.21      2.36 o
  -3   8   4      368.72      393.83      6.43 o
  -2   8   4       43.48       58.28      2.34 o
  -1   8   4      823.46      807.63     12.48 o
   0   8   4       51.16       47.71      3.30 o
   1   8   4      549.62      595.32      8.33 o
   2   8   4      480.16      448.39      6.74 o
   3   8   4      193.16      180.66      3.69 o
   4   8   4      181.06      176.41      4.13 o
   5   8   4       45.70       47.69      2.23 o
   6   8   4       80.13       84.83      3.73 o
   7   8   4       33.74       33.85      4.66 o
   8   8   4       24.26       19.56      2.55 o
  -9   9   4       25.23       21.71      3.80 o
  -8   9   4       53.36       56.43      4.58 o
  -7   9   4       50.85       52.68      4.11 o
  -6   9   4       94.75       85.57      3.80 o
  -5   9   4      106.06       82.04      3.44 o
  -4   9   4        9.82       13.48      2.12 o
  -3   9   4      195.97      226.84      4.73 o
  -2   9   4       30.45       22.52      2.38 o
  -1   9   4       26.11       31.57      2.22 o
   0   9   4       65.82       68.96      2.49 o
   1   9   4      402.86      368.07      5.86 o
   2   9   4      228.13      222.28      4.20 o
   3   9   4      164.57      149.68      3.40 o
   4   9   4       43.76       44.03      2.02 o
   5   9   4       26.59       27.14      1.86 o
   6   9   4        1.55        0.50      1.61 o
   7   9   4       38.74       32.73      4.59 o
   8   9   4        4.62        5.92      1.91 o
  -9  10   4       20.47       25.95      4.04 o
  -8  10   4        5.25        2.56      2.64 o
  -7  10   4       15.42       14.86      2.43 o
  -6  10   4       70.53       57.89      3.28 o
  -5  10   4       67.94       75.51      4.36 o
  -4  10   4      168.69      165.28     10.39 o
  -3  10   4      329.69      305.83      6.36 o
  -2  10   4      125.27      124.87      4.35 o
  -1  10   4      184.47      189.21      5.46 o
   0  10   4      229.00      250.70      5.93 o
   1  10   4      424.75      417.53      6.54 o
   2  10   4      104.04      106.67      2.82 o
   3  10   4      164.46      166.22      3.70 o
   4  10   4      250.90      254.67      5.54 o
   5  10   4       13.31       13.82      1.55 o
   6  10   4       12.06       16.04      2.14 o
   7  10   4       25.25       25.15      2.63 o
   8  10   4       16.83       13.26      2.10 o
  -8  11   4        0.25        2.29      2.84 o
  -7  11   4       64.38       67.81      4.55 o
  -6  11   4        6.62        2.59      1.80 o
  -5  11   4        5.54        9.18      3.57 o
  -4  11   4        9.92       14.58      2.46 o
  -3  11   4      370.09      338.90      8.89 o
  -2  11   4       14.32       18.67      3.10 o
  -1  11   4       11.34       21.98      2.29 o
   0  11   4       32.72       31.49      2.00 o
   1  11   4       99.44      103.57      3.35 o
   2  11   4       97.14       86.71      2.68 o
   3  11   4       21.72       15.18      1.47 o
   4  11   4        1.96        0.50      1.13 o
   5  11   4      106.39      115.15      4.14 o
   6  11   4       15.05       10.12      2.00 o
   7  11   4        5.37        4.80      1.88 o
   8  11   4        0.03        0.99      2.83 o
  -8  12   4        4.58        5.80      3.03 o
  -7  12   4       29.98       44.89      4.24 o
  -6  12   4        9.47       17.89      3.65 o
  -5  12   4       60.47       66.08      6.01 o
  -4  12   4      107.95       86.11      4.56 o
  -3  12   4       90.46      109.63      4.85 o
  -2  12   4       77.15       68.99      8.09 o
  -1  12   4      802.31      753.94     15.41 o
   0  12   4       43.61       44.30      3.86 o
   1  12   4      110.18      119.82      4.08 o
   2  12   4       36.90       37.94      1.94 o
   3  12   4      230.42      238.25      4.84 o
   4  12   4       37.17       32.58      1.97 o
   5  12   4       44.04       34.86      2.96 o
   6  12   4        4.26        6.27      1.91 o
   7  12   4       35.79       40.59      3.18 o
  -8  13   4       10.27       14.11      5.33 o
  -7  13   4       18.05       27.17      3.23 o
  -6  13   4       30.28       26.03      3.52 o
  -5  13   4       32.03       37.63      3.58 o
  -4  13   4       62.33       56.64      7.59 o
  -3  13   4       47.22       48.14      3.48 o
  -2  13   4        8.20        7.72      2.17 o
  -1  13   4      541.70      507.33     12.47 o
   0  13   4      105.21      106.42      4.54 o
   1  13   4       33.08       30.83      2.25 o
   2  13   4       99.98       95.79      3.56 o
   3  13   4       28.40       27.09      1.89 o
   4  13   4       46.53       43.68      2.25 o
   5  13   4       36.06       39.30      4.14 o
   6  13   4        5.13        5.17      1.95 o
   7  13   4        6.78        6.21      1.99 o
  -7  14   4       24.23       34.96      3.44 o
  -6  14   4       36.45       42.83      4.23 o
  -5  14   4       10.40       13.00      2.82 o
  -4  14   4        5.49       -0.70      3.06 o
  -3  14   4       39.23       46.93      4.86 o
  -2  14   4       96.75       89.39      4.56 o
  -1  14   4      129.22      123.33      5.14 o
   0  14   4       66.41       73.76      4.21 o
   1  14   4       11.49       22.66      2.16 o
   2  14   4      131.74      141.94      4.48 o
   3  14   4        7.87        7.75      1.39 o
   4  14   4       14.80       17.02      1.75 o
   5  14   4        9.23        8.27      1.89 o
   6  14   4       29.83       48.63      3.75 o
   7  14   4       13.87       20.65      9.12 o
  -7  15   4       26.10       36.94      4.49 o
  -6  15   4       51.03       47.14      4.53 o
  -5  15   4        0.23        3.66      2.37 o
  -4  15   4       76.51       64.24      4.32 o
  -3  15   4       67.77       72.44      4.44 o
  -2  15   4       82.97       77.30      4.40 o
  -1  15   4       96.27       84.00      4.43 o
   0  15   4      150.38      132.82      6.21 o
   1  15   4       12.14        8.15      1.77 o
   2  15   4       79.63       93.53      4.68 o
   3  15   4       19.06       24.44      2.35 o
   4  15   4       18.38       18.76      2.99 o
   5  15   4       53.53       42.13      3.93 o
   6  15   4        9.36        9.18      2.87 o
  -6  16   4       50.94       60.63      4.94 o
  -5  16   4       67.63       88.98      5.45 o
  -4  16   4       36.60       38.64      3.81 o
  -3  16   4       10.13       15.49      5.95 o
  -2  16   4       82.34       80.15      7.57 o
  -1  16   4        1.03        3.42      2.04 o
   0  16   4       21.36       18.34      2.80 o
   1  16   4      168.64      204.30      5.72 o
   2  16   4        9.00        8.11      2.00 o
   3  16   4       21.91       22.52      2.72 o
   4  16   4       19.05       17.11      3.07 o
   5  16   4        8.97       11.51      3.03 o
   6  16   4        0.16        0.16      2.59 o
  -6  17   4       15.06       19.77      3.92 o
  -5  17   4       44.93       40.20      7.17 o
  -4  17   4        2.52        3.67      2.71 o
  -3  17   4       14.97       13.45      2.84 o
  -2  17   4       29.62       20.97      3.11 o
  -1  17   4        2.63        6.56      2.36 o
   0  17   4        0.62        3.66      4.75 o
   1  17   4        8.58       13.05      4.02 o
   2  17   4       98.28       89.55      4.13 o
   3  17   4       13.92       16.64      3.14 o
   4  17   4        8.53        8.62      2.87 o
   5  17   4        5.86        5.38      3.72 o
  -5  18   4        3.70        4.67      3.22 o
  -4  18   4        8.49       12.09      3.21 o
  -3  18   4       17.40       16.71      4.66 o
  -2  18   4        7.07        7.15      2.78 o
  -1  18   4       16.23       20.29      6.54 o
   0  18   4        6.54        9.75      2.65 o
   1  18   4        2.09       -0.50      2.11 o
   2  18   4       76.23       85.81      4.19 o
   3  18   4        1.01       -0.61      4.14 o
   4  18   4       11.56       10.09      3.08 o
  -4  19   4       37.60       27.77      4.03 o
  -3  19   4       29.30       24.47      5.13 o
  -2  19   4       37.84       29.96      3.84 o
  -1  19   4        7.87       13.26      3.20 o
   0  19   4        8.86        5.13      2.73 o
   1  19   4       14.08       19.35      5.24 o
   2  19   4       12.62       13.54      4.40 o
   3  19   4        1.55        2.47      2.68 o
   4  19   4        1.00       -2.88      3.74 o
  -3  20   4        1.19        1.16      2.73 o
  -2  20   4       14.22       19.47      4.70 o
  -1  20   4       20.20       26.28      4.86 o
   0  20   4       36.65       42.25      4.24 o
   1  20   4       17.11       27.98      5.76 o
   2  20   4        4.80        4.84      4.17 o
  -1  21   4       18.52       27.59      7.88 o
   0  21   4       33.05       29.03      5.88 o
  -1 -20   5       14.73       13.24      4.57 o
   0 -20   5        5.27       10.82      4.20 o
  -3 -19   5       75.54       99.52      8.28 o
  -2 -19   5        4.83        1.20      3.74 o
  -1 -19   5       32.48       31.66      5.46 o
   0 -19   5       26.26       27.19      5.18 o
   1 -19   5       18.10       19.39      3.52 o
   2 -19   5       43.92       48.82      4.27 o
  -4 -18   5       19.37       23.29      5.50 o
  -3 -18   5        8.21        6.00      3.52 o
  -2 -18   5       85.92       84.53      7.36 o
  -1 -18   5       29.52       19.06      4.51 o
   0 -18   5        6.70        8.31      3.92 o
   1 -18   5        4.90        4.00      2.35 o
   2 -18   5       11.06        6.11      2.57 o
   3 -18   5       45.90       50.03      4.18 o
  -5 -17   5       26.79       40.84      5.84 o
  -4 -17   5       75.39       79.57      5.00 o
  -3 -17   5       26.73       30.60      3.25 o
  -2 -17   5        6.60        4.56      2.11 o
  -1 -17   5       42.31       39.60      5.12 o
   0 -17   5        8.45        5.73      3.43 o
   1 -17   5       11.93       14.04      4.05 o
   2 -17   5       26.11       28.66      4.26 o
   3 -17   5       35.83       40.26      3.75 o
   4 -17   5        4.02        2.37      2.51 o
  -6 -16   5       10.78       10.99      3.04 o
  -5 -16   5        5.59        3.36      2.47 o
  -4 -16   5        8.52        3.06      2.11 o
  -3 -16   5       37.25       29.18      3.12 o
  -2 -16   5       32.46       38.20      3.20 o
  -1 -16   5        2.00        1.84      1.82 o
   0 -16   5       60.73       52.50      5.39 o
   1 -16   5        8.51        8.34      3.37 o
   2 -16   5        1.82        0.79      2.13 o
   3 -16   5      153.79      170.80      5.23 o
   4 -16   5       25.57       19.97      2.41 o
   5 -16   5       40.07       31.83      2.93 o
  -6 -15   5        6.80        8.52      3.31 o
  -5 -15   5       33.50       35.24      3.59 o
  -4 -15   5        8.78        9.57      2.34 o
  -3 -15   5       38.43       49.48      6.01 o
  -2 -15   5       10.55       10.10      2.22 o
  -1 -15   5       38.11       42.26      3.15 o
   0 -15   5       18.82       18.38      2.40 o
   1 -15   5       10.69       10.75      2.05 o
   2 -15   5       19.15       14.58      1.96 o
   3 -15   5       92.96      103.01      3.99 o
   4 -15   5       66.74       78.33      3.72 o
   5 -15   5        9.54       11.75      2.19 o
  -7 -14   5       35.76       35.05      9.10 o
  -6 -14   5        9.00        5.49      2.64 o
  -5 -14   5       11.90        8.85      5.24 o
  -4 -14   5       16.65        8.64      3.69 o
  -3 -14   5        3.93        4.96      2.02 o
  -2 -14   5        3.76        5.99      3.16 o
  -1 -14   5       52.36       50.78      3.23 o
   0 -14   5      126.74      149.85      5.85 o
   1 -14   5        7.82       14.74      2.12 o
   2 -14   5       14.42       23.02      2.08 o
   3 -14   5       11.47       14.72      1.99 o
   4 -14   5       66.26       75.73      3.74 o
   5 -14   5        6.67        6.65      1.98 o
   6 -14   5       17.53       17.94      2.83 o
  -7 -13   5        3.07        0.70      2.52 o
  -6 -13   5       16.05       21.96      3.25 o
  -5 -13   5       99.03       95.86      5.01 o
  -4 -13   5       97.55       80.83      4.32 o
  -3 -13   5       59.90       76.81      5.95 o
  -2 -13   5      156.71      157.30      5.45 o
  -1 -13   5        6.65        3.53      2.61 o
   0 -13   5      134.80      132.42      3.82 o
   1 -13   5      145.70      117.87      3.60 o
   2 -13   5        7.58        6.48      2.00 o
   3 -13   5        7.21       12.24      1.82 o
   4 -13   5       24.33       30.55      2.57 o
   5 -13   5       38.39       30.96      2.68 o
   6 -13   5       30.32       26.69      2.72 o
  -8 -12   5       38.50       45.56      6.53 o
  -7 -12   5       30.23       31.61      3.70 o
  -6 -12   5       43.17       42.20     14.85 o
  -5 -12   5        9.32        9.84      2.31 o
  -4 -12   5       30.36       32.81      2.94 o
  -3 -12   5      120.41      118.31      5.73 o
  -2 -12   5       69.56       85.63      6.90 o
  -1 -12   5       34.51       40.19      2.31 o
   0 -12   5      237.47      223.68      4.46 o
   1 -12   5       37.66       36.03      1.85 o
   2 -12   5       85.56       80.30      3.62 o
   3 -12   5       58.72       64.30      3.04 o
   4 -12   5      292.64      276.82      6.61 o
   5 -12   5        0.77       -0.61      1.52 o
   6 -12   5       57.97       53.81      3.32 o
   7 -12   5        1.48        1.93      2.46 o
  -8 -11   5        0.95        3.66      2.65 o
  -7 -11   5       14.12       17.20      4.43 o
  -6 -11   5        3.48        1.12      4.47 o
  -5 -11   5      395.83      406.44     18.01 o
  -4 -11   5      262.51      242.10      7.22 o
  -3 -11   5       11.98       11.71      2.02 o
  -2 -11   5      219.73      206.15      4.96 o
  -1 -11   5      180.25      178.71      4.43 o
   0 -11   5       18.25       15.46      1.34 o
   1 -11   5      356.54      362.43      6.18 o
   2 -11   5       49.80       49.35      3.10 o
   3 -11   5       81.77       87.30      3.28 o
   4 -11   5      153.48      143.15      4.53 o
   5 -11   5       80.92       76.29      3.54 o
   6 -11   5       46.72       54.69      3.92 o
   7 -11   5        0.19        2.21      3.60 o
  -8 -10   5       11.60        7.76      2.68 o
  -7 -10   5        0.07        1.89      2.16 o
  -6 -10   5       13.24       12.67      2.41 o
  -5 -10   5        3.09        7.34      2.17 o
  -4 -10   5      229.98      244.26      8.95 o
  -3 -10   5       72.30       65.24      2.83 o
  -2 -10   5        3.43        0.72      1.09 o
  -1 -10   5       69.61       67.01      2.52 o
   0 -10   5      499.25      537.06      7.97 o
   1 -10   5       56.92       52.30      2.00 o
   2 -10   5      157.19      157.78      3.14 o
   3 -10   5      131.54      121.74      3.83 o
   4 -10   5      137.62      152.82      4.57 o
   5 -10   5       91.54       86.79      3.79 o
   6 -10   5       14.50       21.05      4.55 o
   7 -10   5       10.41        7.61      2.46 o
  -8  -9   5        1.73        2.35      2.41 o
  -7  -9   5       10.37        7.61      3.05 o
  -6  -9   5       15.84       14.10      2.40 o
  -5  -9   5      135.30      141.50      6.04 o
  -4  -9   5      300.90      296.11      6.44 o
  -3  -9   5      114.26      120.16      3.68 o
  -2  -9   5       36.78       49.72      2.25 o
  -1  -9   5      112.90      107.51      3.03 o
   0  -9   5       97.40      115.94      2.74 o
   1  -9   5      132.89      148.24      3.18 o
   2  -9   5       54.62       55.75      1.99 o
   3  -9   5       16.96       12.04      2.06 o
   4  -9   5       54.02       56.44      2.80 o
   5  -9   5      550.90      542.84     10.37 o
   6  -9   5       63.00       71.75      4.35 o
   7  -9   5       45.83       53.46      3.87 o
   8  -9   5        9.69        4.45      3.59 o
  -9  -8   5       21.69       25.24      3.80 o
  -8  -8   5       23.99       18.63      3.21 o
  -7  -8   5       21.59       15.45      5.43 o
  -6  -8   5       48.14       61.89      3.83 o
  -5  -8   5       34.38       32.58      4.67 o
  -4  -8   5        2.16       -1.06      1.06 o
  -3  -8   5      311.45      309.24      6.98 o
  -2  -8   5      188.55      193.82      4.48 o
  -1  -8   5      267.59      265.80      5.18 o
   0  -8   5       76.50       79.69      2.18 o
   1  -8   5      725.73      728.96     10.02 o
   2  -8   5       93.10       88.63      2.32 o
   3  -8   5       29.16       27.98      1.88 o
   4  -8   5       35.44       34.15      2.24 o
   5  -8   5       60.91       52.90      3.07 o
   6  -8   5       62.00       65.25      4.06 o
   7  -8   5       13.82        5.91      2.50 o
   8  -8   5        3.22       -0.58      3.62 o
  -9  -7   5       18.79       21.23      3.59 o
  -8  -7   5       24.69       25.89      3.44 o
  -7  -7   5      101.16      106.18      5.08 o
  -6  -7   5        1.46        5.67      1.99 o
  -5  -7   5       15.12       25.02      2.52 o
  -4  -7   5      115.84      112.20      3.52 o
  -3  -7   5        2.02        4.66      1.20 o
  -2  -7   5      157.81      186.21      4.07 o
  -1  -7   5      119.64      106.47      2.79 o
   0  -7   5      356.54      350.76      6.33 o
   1  -7   5      387.14      401.55      7.02 o
   2  -7   5       36.19       42.64      2.89 o
   3  -7   5       29.89       25.42      1.74 o
   4  -7   5      103.46       98.90      4.10 o
   5  -7   5      234.75      214.82      5.43 o
   6  -7   5       62.50       72.23      4.06 o
   7  -7   5       71.99       82.79      6.38 o
   8  -7   5       17.82       19.34      2.96 o
  -9  -6   5       38.23       30.62      3.82 o
  -8  -6   5       35.34       31.56      3.55 o
  -7  -6   5       52.72       44.61      4.11 o
  -6  -6   5       21.57       31.06      2.90 o
  -5  -6   5        8.41        6.32      1.73 o
  -4  -6   5       23.95       19.95      1.74 o
  -3  -6   5      943.62      922.72     14.22 o
  -2  -6   5      391.60      391.09      6.78 o
  -1  -6   5       30.33       36.21      2.26 o
   0  -6   5       91.14       85.61      1.99 o
   1  -6   5       88.23       83.76      3.85 o
   2  -6   5       52.38       55.93      2.13 o
   3  -6   5       59.97       67.99      2.51 o
   4  -6   5     1033.27     1021.75     16.28 o
   5  -6   5       92.43       83.57      5.46 o
   6  -6   5        3.87        1.81      1.80 o
   7  -6   5       32.52       24.69      2.97 o
   8  -6   5        2.38       -2.08      2.08 o
  -9  -5   5       14.03       11.77      3.08 o
  -8  -5   5       29.90       42.77      3.88 o
  -7  -5   5       24.98       23.76      2.91 o
  -6  -5   5      175.62      182.74      7.60 o
  -5  -5   5      296.61      248.29      7.40 o
  -4  -5   5      235.18      242.03      5.47 o
  -3  -5   5      325.36      326.48      6.17 o
  -2  -5   5      607.47      581.51      9.11 o
  -1  -5   5      287.87      275.07      6.07 o
   0  -5   5      322.86      340.58      5.98 o
   1  -5   5      548.02      534.19     13.19 o
   2  -5   5       73.29       67.94      2.22 o
   3  -5   5      104.35       96.45      2.89 o
   4  -5   5      330.81      329.28      6.55 o
   5  -5   5      100.12       95.06      4.04 o
   6  -5   5        1.03        0.79      3.20 o
   7  -5   5       21.31       28.97      8.43 o
   8  -5   5       20.44       21.67      3.02 o
  -9  -4   5        2.22        0.64      2.53 o
  -8  -4   5       31.05       20.48      3.17 o
  -7  -4   5      124.90      120.45      5.36 o
  -6  -4   5       71.40       74.92      3.96 o
  -5  -4   5       43.48       47.93      2.55 o
  -4  -4   5      243.68      260.92      5.55 o
  -3  -4   5       84.09       73.46      2.46 o
  -2  -4   5      114.96      108.50      2.62 o
  -1  -4   5       76.00       88.43      4.97 o
   0  -4   5      792.11      827.83     10.59 o
   1  -4   5      985.16     1023.10     14.55 o
   2  -4   5      339.13      378.21      5.67 o
   3  -4   5       71.78       68.84      2.55 o
   4  -4   5      154.44      144.88      4.79 o
   5  -4   5       16.63       14.70      2.00 o
   6  -4   5        6.70        8.36      1.95 o
   7  -4   5       46.41       36.10      3.16 o
   8  -4   5        2.96        4.13      2.45 o
  -9  -3   5        0.34        3.06      2.59 o
  -8  -3   5       14.05       19.23      3.01 o
  -7  -3   5        7.38        8.12      2.30 o
  -6  -3   5      301.36      303.48      8.35 o
  -5  -3   5      320.59      300.37      6.85 o
  -4  -3   5      487.44      496.02      8.60 o
  -3  -3   5      477.85      489.28      9.75 o
  -2  -3   5       59.48       55.64      1.92 o
  -1  -3   5      229.65      208.54      3.77 o
   0  -3   5     1988.89     2071.65     24.86 o
   1  -3   5      532.66      494.22     11.60 o
   2  -3   5      484.08      459.67      9.54 o
   3  -3   5      517.26      489.75      8.14 o
   4  -3   5      141.88      129.24      3.51 o
   5  -3   5      169.35      190.27      5.56 o
   6  -3   5       24.02       26.05      3.62 o
   7  -3   5       85.29      112.90      4.89 o
   8  -3   5       68.04       85.48      5.24 o
  -9  -2   5       20.59       23.74      3.47 o
  -8  -2   5        9.52        3.77      2.22 o
  -7  -2   5       98.34       94.14      4.67 o
  -6  -2   5       92.70       94.35     11.85 o
  -5  -2   5       38.47       38.49      2.25 o
  -4  -2   5       96.43      103.59      3.23 o
  -3  -2   5       74.32       78.98      2.38 o
  -2  -2   5      446.14      483.48      9.44 o
  -1  -2   5       25.93       29.87      1.25 o
   0  -2   5     1926.74     1947.78     23.37 o
   1  -2   5      176.97      147.81      2.72 o
   2  -2   5        8.90        6.15      0.64 o
   3  -2   5       54.94       53.21      2.03 o
   4  -2   5      229.57      254.81      7.41 o
   5  -2   5      474.01      472.65      8.81 o
   6  -2   5       21.62       23.95      2.73 o
   7  -2   5        9.24        7.45      2.19 o
   8  -2   5       30.88       26.54      3.12 o
   9  -2   5       21.38       21.88      4.72 o
  -9  -1   5       12.68       20.25      3.40 o
  -8  -1   5        7.74        2.95      2.21 o
  -7  -1   5       11.30       12.50      2.44 o
  -6  -1   5      166.05      158.25      5.61 o
  -5  -1   5      130.23      125.76      3.79 o
  -4  -1   5      462.06      433.19      7.87 o
  -3  -1   5      158.36      131.19      3.14 o
  -2  -1   5      181.26      191.04      4.63 o
  -1  -1   5      560.23      567.23      8.43 o
   0  -1   5      614.75      593.49     17.46 o
   1  -1   5     2381.73     2396.94     59.03 o
   2  -1   5       36.91       32.79      1.20 o
   3  -1   5       57.59       61.31      1.80 o
   4  -1   5        6.18        4.65      1.15 o
   5  -1   5      202.33      195.32      4.85 o
   6  -1   5       12.93       13.69      2.17 o
   7  -1   5        1.38        0.59      1.82 o
   8  -1   5       11.71       12.63      2.66 o
   9  -1   5       14.83       23.90      6.88 o
  -9   0   5       16.29       20.54      4.47 o
  -8   0   5        4.53        0.66      2.00 o
  -7   0   5       23.17       12.98      2.44 o
  -6   0   5      126.27      131.89      7.91 o
  -5   0   5        0.03        1.56      1.24 o
  -4   0   5      362.38      384.32      7.09 o
  -3   0   5       10.08        8.46      1.05 o
  -2   0   5      177.87      205.38      4.78 o
  -1   0   5      452.99      492.39      7.35 o
   0   0   5       38.88       32.83      3.59 o
   1   0   5      192.85      190.89      8.09 o
   2   0   5      624.96      597.97     11.23 o
   3   0   5      176.95      186.03      4.84 o
   4   0   5       50.71       61.81      3.45 o
   5   0   5        7.22        4.88      1.93 o
   6   0   5      265.90      272.49      7.40 o
   7   0   5        2.59       -0.90      1.75 o
   8   0   5        0.19        6.31      2.33 o
   9   0   5       20.26       20.34      3.22 o
  -9   1   5       12.86       16.33      6.41 o
  -8   1   5        7.94        4.05      2.33 o
  -7   1   5       11.84       18.50      2.72 o
  -6   1   5      169.44      165.26      5.64 o
  -5   1   5      132.90      130.18      3.79 o
  -4   1   5      474.41      448.24      7.88 o
  -3   1   5      159.68      132.83      3.24 o
  -2   1   5      196.47      201.92      4.67 o
  -1   1   5      585.63      577.76      8.43 o
   0   1   5      636.05      600.76      8.86 o
   1   1   5     2377.06     2363.23     59.00 o
   2   1   5       36.72       35.46      2.24 o
   3   1   5       60.70       63.40      1.68 o
   4   1   5        5.54        5.03      1.14 o
   5   1   5      202.89      194.80      4.86 o
   6   1   5       13.46       16.34      2.29 o
   7   1   5        1.54       -0.47      1.81 o
   8   1   5       12.16       10.30      2.54 o
   9   1   5       14.90       26.08      3.42 o
  -9   2   5       20.46       26.40      3.68 o
  -8   2   5        9.97        6.18      2.93 o
  -7   2   5       96.26      103.35      4.82 o
  -6   2   5       93.84       98.11      4.48 o
  -5   2   5       38.45       39.62      2.97 o
  -4   2   5       96.50      102.13      4.41 o
  -3   2   5       77.80       80.60      2.44 o
  -2   2   5      442.01      474.77      9.42 o
  -1   2   5       24.99       28.82      1.22 o
   0   2   5     1923.64     1936.83     21.04 o
   1   2   5      177.56      140.69      2.27 o
   2   2   5        8.27        6.49      0.74 o
   3   2   5       55.08       56.53      2.07 o
   4   2   5      224.18      243.94      4.41 o
   5   2   5      476.81      468.79      8.78 o
   6   2   5       22.33       23.46      2.16 o
   7   2   5        8.98        6.72      2.22 o
   8   2   5       30.63       27.75      3.22 o
   9   2   5       21.61       21.52      4.93 o
  -9   3   5        0.35        5.26      3.57 o
  -8   3   5       14.05       16.38      2.98 o
  -7   3   5        7.71       10.25      4.83 o
  -6   3   5      310.29      322.19      8.53 o
  -5   3   5      319.16      300.72      6.42 o
  -4   3   5      485.27      478.59      8.57 o
  -3   3   5      482.02      496.80      8.22 o
  -2   3   5       60.09       55.69      1.76 o
  -1   3   5      227.62      205.18      3.73 o
   0   3   5     1996.17     2069.76     22.68 o
   1   3   5      531.40      480.32      8.57 o
   2   3   5      478.73      448.26     10.16 o
   3   3   5      507.52      471.49      8.10 o
   4   3   5      138.18      126.52      3.53 o
   5   3   5      171.54      181.66      4.05 o
   6   3   5       24.28       24.27      2.17 o
   7   3   5       85.51       90.57      4.67 o
   8   3   5       67.08       59.74      9.61 o
  -9   4   5        2.27        2.63      2.66 o
  -8   4   5       31.57       23.12      3.28 o
  -7   4   5      124.76      129.38      5.48 o
  -6   4   5       72.61       77.92      5.72 o
  -5   4   5       44.50       51.29      3.15 o
  -4   4   5      250.54      261.58      5.58 o
  -3   4   5       86.86       76.66      2.51 o
  -2   4   5      115.21      109.68      2.66 o
  -1   4   5       80.42       92.53      2.82 o
   0   4   5      779.92      823.22      9.50 o
   1   4   5      968.33      990.05     18.89 o
   2   4   5      335.40      371.09      9.28 o
   3   4   5       67.78       69.53      3.30 o
   4   4   5      158.22      159.41      4.06 o
   5   4   5       15.09       15.12      1.80 o
   6   4   5        6.59        7.43      1.45 o
   7   4   5       46.85       32.57      2.63 o
   8   4   5        2.77        1.67      2.25 o
  -9   5   5       13.76        8.12      4.77 o
  -8   5   5       30.48       37.08      3.75 o
  -7   5   5       25.03       23.89      3.45 o
  -6   5   5      174.64      179.30      7.56 o
  -5   5   5      288.47      242.30      7.98 o
  -4   5   5      234.04      245.26      5.37 o
  -3   5   5      329.62      335.75      6.25 o
  -2   5   5      594.58      572.98      9.17 o
  -1   5   5      277.44      264.39      6.00 o
   0   5   5      315.66      339.34      8.41 o
   1   5   5      545.15      533.93     10.25 o
   2   5   5       71.19       71.58      2.32 o
   3   5   5      109.70      100.09      2.97 o
   4   5   5      334.01      319.30      6.51 o
   5   5   5       99.87       98.67      3.54 o
   6   5   5        0.97        2.86      1.46 o
   7   5   5       21.06       24.93      2.45 o
   8   5   5       19.85       18.89      2.52 o
  -9   6   5       38.25       38.10      4.18 o
  -8   6   5       35.75       26.50      3.47 o
  -7   6   5       52.62       43.01      3.64 o
  -6   6   5       21.79       30.03      3.83 o
  -5   6   5        8.89       12.22      1.69 o
  -4   6   5       25.67       24.22      1.85 o
  -3   6   5      956.61      916.79     15.25 o
  -2   6   5      387.71      393.75      5.86 o
  -1   6   5       27.69       33.57      1.31 o
   0   6   5       95.58       92.14      1.89 o
   1   6   5       85.89       76.49      2.49 o
   2   6   5       53.29       50.02      2.15 o
   3   6   5       61.02       71.32      2.91 o
   4   6   5     1047.71     1042.77     16.31 o
   5   6   5       91.70       84.38      3.36 o
   6   6   5        3.44        3.22      1.99 o
   7   6   5       32.06       33.78      2.34 o
   8   6   5        2.55        1.55      1.83 o
  -9   7   5       19.20       26.66      3.93 o
  -8   7   5       24.28       20.27      3.34 o
  -7   7   5      101.39      111.55      5.31 o
  -6   7   5        1.61        6.16      2.12 o
  -5   7   5       16.23       20.24      2.46 o
  -4   7   5      117.53      105.12      4.21 o
  -3   7   5        1.79        1.59      0.96 o
  -2   7   5      150.21      174.49      5.34 o
  -1   7   5      120.53      113.81      2.90 o
   0   7   5      362.30      332.77     17.12 o
   1   7   5      379.09      375.01      6.96 o
   2   7   5       34.58       41.37      4.63 o
   3   7   5       31.32       24.66      1.81 o
   4   7   5      102.06       99.78      3.47 o
   5   7   5      232.17      216.84      5.47 o
   6   7   5       61.15       67.41      5.92 o
   7   7   5       73.00       88.19      3.61 o
   8   7   5       17.73       19.29      2.55 o
  -9   8   5       21.84       27.38     11.92 o
  -8   8   5       23.02       27.99      5.32 o
  -7   8   5       20.99       16.05      2.83 o
  -6   8   5       47.43       54.99      3.81 o
  -5   8   5       33.61       38.69      3.10 o
  -4   8   5        1.89        0.81      1.09 o
  -3   8   5      311.65      310.44      9.42 o
  -2   8   5      188.20      194.27      4.40 o
  -1   8   5      265.72      272.45      5.26 o
   0   8   5       75.64       78.27      2.59 o
   1   8   5      746.34      757.01     10.15 o
   2   8   5       92.18       91.94      2.73 o
   3   8   5       26.07       26.52      1.92 o
   4   8   5       30.97       34.27      2.24 o
   5   8   5       61.00       50.92      2.83 o
   6   8   5       64.15       78.15      3.62 o
   7   8   5       13.66       10.07      3.02 o
   8   8   5        3.15        2.98      1.70 o
  -9   9   5        6.37        9.96      4.84 o
  -8   9   5        1.60       -1.92      2.24 o
  -7   9   5        9.92        6.67      3.95 o
  -6   9   5       13.92        9.70      2.43 o
  -5   9   5      140.53      139.15      4.44 o
  -4   9   5      297.63      284.77      5.53 o
  -3   9   5      113.90      117.47      4.32 o
  -2   9   5       36.58       51.31      3.00 o
  -1   9   5      117.78      108.18      3.80 o
   0   9   5       90.44      113.92      3.31 o
   1   9   5      129.16      137.46      4.27 o
   2   9   5       56.12       61.12      2.09 o
   3   9   5       16.55       10.86      1.91 o
   4   9   5       54.72       54.41      2.78 o
   5   9   5      553.94      533.27     10.26 o
   6   9   5       63.39       68.54      5.32 o
   7   9   5       44.62       49.77      3.19 o
   8   9   5        9.69        9.33      2.01 o
  -8  10   5       11.59        6.61      3.91 o
  -7  10   5        0.14       -1.25      2.25 o
  -6  10   5       13.44        9.54      1.98 o
  -5  10   5        3.53       10.75      1.92 o
  -4  10   5      227.78      229.69     12.43 o
  -3  10   5       72.08       62.63      2.85 o
  -2  10   5        3.86        3.05      1.23 o
  -1  10   5       72.43       71.56      3.33 o
   0  10   5      495.98      540.50     11.08 o
   1  10   5       55.08       51.68      2.06 o
   2  10   5      159.47      158.83      3.55 o
   3  10   5      136.55      130.35      8.40 o
   4  10   5      141.08      162.14      5.56 o
   5  10   5       92.02       88.36      3.73 o
   6  10   5       15.00       19.48      2.84 o
   7  10   5       10.60       10.47      2.16 o
  -8  11   5        1.03        4.32      3.52 o
  -7  11   5       13.66       16.98      3.13 o
  -6  11   5        3.75        3.03      2.47 o
  -5  11   5      401.07      421.13      8.80 o
  -4  11   5      260.30      250.69      7.53 o
  -3  11   5       12.32       14.38      2.28 o
  -2  11   5      217.16      200.61      6.60 o
  -1  11   5      179.63      172.97      5.47 o
   0  11   5       16.68       12.24      1.94 o
   1  11   5      358.13      360.29      9.73 o
   2  11   5       53.64       53.30      2.22 o
   3  11   5       79.27       78.76      3.27 o
   4  11   5      150.37      137.80      4.45 o
   5  11   5       79.42       75.85      4.99 o
   6  11   5       46.51       52.46      3.21 o
   7  11   5        0.14        3.38      1.89 o
  -8  12   5       38.54       48.15      5.01 o
  -7  12   5       30.76       37.82      3.49 o
  -6  12   5       43.86       44.19      3.15 o
  -5  12   5        9.50       11.17      2.61 o
  -4  12   5       30.75       32.18      5.09 o
  -3  12   5      113.61      114.61      4.89 o
  -2  12   5       66.49       81.03      6.68 o
  -1  12   5       34.96       42.72      5.70 o
   0  12   5      238.68      232.34      6.52 o
   1  12   5       38.05       38.75      2.97 o
   2  12   5       87.95       80.04      4.06 o
   3  12   5       57.83       68.01      3.08 o
   4  12   5      288.63      262.23      6.50 o
   5  12   5        0.65        1.22      1.60 o
   6  12   5       59.19       61.46      3.41 o
   7  12   5        1.68        4.05      1.94 o
  -7  13   5        2.90       -0.42      2.05 o
  -6  13   5       16.75       29.12      2.92 o
  -5  13   5       99.42       92.36      5.01 o
  -4  13   5       97.52       77.29      4.48 o
  -3  13   5       61.19       72.97      4.34 o
  -2  13   5      158.10      161.32      5.75 o
  -1  13   5        5.45        4.26      1.83 o
   0  13   5      135.66      135.59      5.03 o
   1  13   5      146.27      116.96      3.85 o
   2  13   5        7.47       11.28      2.28 o
   3  13   5        7.49       11.08      1.85 o
   4  13   5       24.68       29.15      2.47 o
   5  13   5       39.13       28.53      2.61 o
   6  13   5       29.19       26.22      2.69 o
  -7  14   5       34.32       32.09      3.90 o
  -6  14   5        9.09        6.76      2.95 o
  -5  14   5       11.66        8.26      2.53 o
  -4  14   5       17.43       18.08      3.42 o
  -3  14   5        3.82        4.89      3.49 o
  -2  14   5        3.76        4.03      2.04 o
  -1  14   5       52.72       51.77      6.99 o
   0  14   5      127.50      140.79      5.32 o
   1  14   5        7.69       10.90      2.40 o
   2  14   5       15.28       24.22      2.89 o
   3  14   5       10.82       12.79      1.95 o
   4  14   5       66.74       73.77      3.58 o
   5  14   5        6.99        9.07      2.31 o
   6  14   5       17.04       14.48      3.08 o
  -6  15   5        6.29        6.45      3.13 o
  -5  15   5       33.81       37.17      3.94 o
  -4  15   5        9.35        8.86      2.64 o
  -3  15   5       38.04       46.50      3.67 o
  -2  15   5        9.21        9.70      2.44 o
  -1  15   5       35.18       41.48      6.73 o
   0  15   5       18.94       20.95      2.67 o
   1  15   5       11.09        7.13      4.06 o
   2  15   5       18.87       16.68      2.75 o
   3  15   5       93.74       97.94      5.17 o
   4  15   5       68.00       86.27      9.73 o
   5  15   5        8.74        8.73      2.80 o
  -6  16   5       10.47        6.46      3.04 o
  -5  16   5        5.67        6.54      3.77 o
  -4  16   5        8.65        5.49      2.77 o
  -3  16   5       38.36       37.56      3.61 o
  -2  16   5       32.86       36.19      3.42 o
  -1  16   5        2.26        1.45      2.10 o
   0  16   5       59.19       54.37      5.85 o
   1  16   5        8.79        1.96      3.28 o
   2  16   5        2.10        3.92      2.48 o
   3  16   5      153.63      161.60      6.78 o
   4  16   5       26.55       28.38      3.50 o
   5  16   5       39.54       40.43      4.04 o
  -5  17   5       27.88       40.59      4.41 o
  -4  17   5       77.11       86.06      5.38 o
  -3  17   5       26.47       37.07      3.80 o
  -2  17   5        7.11        3.76      2.42 o
  -1  17   5       41.39       25.01      4.90 o
   0  17   5        7.90        3.56      3.59 o
   1  17   5       12.21        9.56      4.08 o
   2  17   5       24.80       23.77      3.40 o
   3  17   5       35.41       35.91      3.84 o
   4  17   5        3.60       -1.15      2.36 o
  -4  18   5       19.35       23.84      3.78 o
  -3  18   5        8.41        9.00      2.95 o
  -2  18   5       85.86       82.72      7.51 o
  -1  18   5       29.69       20.32      4.93 o
   0  18   5        7.11        1.72      3.77 o
   1  18   5        4.79        7.48      4.26 o
   2  18   5       11.23        7.30      2.78 o
   3  18   5       45.53       47.81      4.40 o
  -3  19   5       75.16       99.52      8.37 o
  -2  19   5        4.94        6.99      4.63 o
  -1  19   5       33.94       39.08      5.95 o
   0  19   5       25.64       32.09      5.70 o
   1  19   5       17.58       13.70      4.69 o
   2  19   5       44.61       52.31      4.54 o
  -2  20   5       10.73        5.67      4.78 o
  -1  20   5       14.85       14.87      5.12 o
   0  20   5        5.20        3.34      4.20 o
   1  20   5       11.61       11.00      4.81 o
  -1 -19   6       17.20       15.69      4.54 o
   0 -19   6        5.85        1.96      3.59 o
  -3 -18   6        5.37        3.49      3.92 o
  -2 -18   6       12.50       18.36      4.57 o
  -1 -18   6       12.36       12.96      4.05 o
   0 -18   6        9.20        2.91      3.46 o
   1 -18   6        0.02       -2.16      2.16 o
   2 -18   6       41.95       50.51      4.19 o
  -4 -17   6        1.51        9.19      4.11 o
  -3 -17   6        7.87       11.25      4.14 o
  -2 -17   6       26.12       30.19      4.90 o
  -1 -17   6       43.25       51.09      5.73 o
   0 -17   6       33.24       25.19      4.72 o
   1 -17   6       14.72       14.93      3.95 o
   2 -17   6        1.17        0.63      2.27 o
   3 -17   6       48.04       37.91      7.88 o
  -5 -16   6       70.42       73.87      7.33 o
  -4 -16   6       46.25       51.43      6.19 o
  -3 -16   6       35.34       38.96      5.36 o
  -2 -16   6      120.51      113.28      7.72 o
  -1 -16   6       40.14       43.37      5.21 o
   0 -16   6        8.49       10.02      3.65 o
   1 -16   6        8.68        8.34      3.56 o
   2 -16   6      106.88      119.11      7.36 o
   3 -16   6        9.95       12.19      2.10 o
   4 -16   6        3.31        4.24      1.97 o
  -6 -15   6       15.07       15.08      4.87 o
  -5 -15   6        2.97        6.59      3.95 o
  -4 -15   6        7.94       11.25      4.05 o
  -3 -15   6       38.73       35.71      5.00 o
  -2 -15   6       13.62       18.24      4.02 o
  -1 -15   6       33.26       30.62      4.47 o
   0 -15   6        3.60       -0.15      2.54 o
   1 -15   6       10.20       12.32      2.27 o
   2 -15   6       37.74       34.43      2.57 o
   3 -15   6       25.20       25.93      2.44 o
   4 -15   6       15.32       14.47      2.33 o
  -6 -14   6       16.45       24.34      5.15 o
  -5 -14   6       43.11       40.06      5.61 o
  -4 -14   6       29.28       31.29      4.84 o
  -3 -14   6       30.04       33.53      4.72 o
  -2 -14   6       11.12        7.54      3.22 o
  -1 -14   6       68.22       67.52      5.73 o
   0 -14   6       44.06       53.15      5.03 o
   1 -14   6       40.62       38.86      4.70 o
   2 -14   6       38.07       41.79      2.63 o
   3 -14   6        7.52       14.56      2.07 o
   4 -14   6       24.88       23.81      2.51 o
   5 -14   6       85.89       96.86      4.29 o
  -7 -13   6       21.52       21.52      5.03 o
  -6 -13   6       29.97       24.89      4.97 o
  -5 -13   6       18.33       23.36      4.75 o
  -4 -13   6       21.81       16.95      4.05 o
  -3 -13   6      141.53      148.96      8.49 o
  -2 -13   6      150.61      150.71      8.15 o
  -1 -13   6       96.31      116.25      7.14 o
   0 -13   6       72.51       78.48      3.89 o
   1 -13   6        7.32       10.59      2.15 o
   2 -13   6       41.99       31.73      2.39 o
   3 -13   6       28.48       27.54      2.34 o
   4 -13   6        4.88        3.59      1.74 o
   5 -13   6       22.78       20.29      2.40 o
   6 -13   6       11.24        6.13      3.56 o
  -7 -12   6       29.31       37.39      5.85 o
  -6 -12   6        3.55        5.18      3.43 o
  -5 -12   6       16.59       18.64      4.20 o
  -4 -12   6       74.67       80.49      6.56 o
  -3 -12   6       20.92       22.71      3.98 o
  -2 -12   6       58.88       63.78      5.49 o
  -1 -12   6       22.66       28.16      2.68 o
   0 -12   6       54.82       55.96      2.75 o
   1 -12   6       42.55       46.90      2.79 o
   2 -12   6       22.36       30.06      2.21 o
   3 -12   6        4.98        2.71      1.80 o
   4 -12   6       10.27       10.94      1.93 o
   5 -12   6        0.13        0.05      1.60 o
   6 -12   6       16.57       16.09      2.36 o
  -7 -11   6        6.32        1.75      3.80 o
  -6 -11   6        6.81        9.98      2.63 o
  -5 -11   6       26.56       22.95      2.80 o
  -4 -11   6       93.50      101.33      4.52 o
  -3 -11   6        1.67        6.22      2.91 o
  -2 -11   6       56.00       53.86      3.35 o
  -1 -11   6      171.58      178.23      7.22 o
   0 -11   6       12.81       13.17      2.42 o
   1 -11   6       51.89       40.54      2.33 o
   2 -11   6       32.42       35.53      2.20 o
   3 -11   6       65.95       74.28      3.24 o
   4 -11   6       64.10       76.23      3.48 o
   5 -11   6        7.42       10.10      1.90 o
   6 -11   6        0.01       -1.53      1.53 o
  -8 -10   6       13.54        7.11      4.05 o
  -7 -10   6       13.93       10.78      2.67 o
  -6 -10   6      115.08      120.10      5.38 o
  -5 -10   6       82.10       61.22      5.29 o
  -4 -10   6      164.39      165.89      7.59 o
  -3 -10   6      105.14      112.81      3.63 o
  -2 -10   6       97.22       96.50      4.26 o
  -1 -10   6       42.27       46.61      2.91 o
   0 -10   6       87.13      104.50      3.37 o
   1 -10   6      109.45      126.65      3.75 o
   2 -10   6       68.37       81.07      2.67 o
   3 -10   6       87.05       80.53      3.21 o
   4 -10   6       74.63       85.59      3.51 o
   5 -10   6       64.60       55.06      3.03 o
   6 -10   6        1.49        1.52      1.67 o
   7 -10   6        0.62        0.54      2.11 o
  -8  -9   6        8.68        6.86      2.75 o
  -7  -9   6       49.53       49.94      3.94 o
  -6  -9   6       69.79       73.63      4.27 o
  -5  -9   6       76.26       64.89      3.76 o
  -4  -9   6       61.73       58.53      3.37 o
  -3  -9   6      264.04      248.45      5.57 o
  -2  -9   6      214.36      218.77      4.84 o
  -1  -9   6       84.11       79.60      3.57 o
   0  -9   6      171.26      170.96      5.20 o
   1  -9   6       15.65       15.42      1.58 o
   2  -9   6       61.42       53.69      2.22 o
   3  -9   6       31.31       29.11      2.07 o
   4  -9   6      187.33      184.53      4.98 o
   5  -9   6        8.05        7.16      1.85 o
   6  -9   6       31.11       20.72      2.34 o
   7  -9   6        3.90        6.62      1.97 o
  -8  -8   6        1.45        2.75      2.53 o
  -7  -8   6        4.95        7.40      2.73 o
  -6  -8   6       26.23       41.72      3.35 o
  -5  -8   6        2.47        5.68      1.85 o
  -4  -8   6        7.12        3.78      1.88 o
  -3  -8   6       84.37       89.34      3.11 o
  -2  -8   6      248.04      264.68      5.33 o
  -1  -8   6      647.54      658.08     13.61 o
   0  -8   6     1177.63     1162.37     17.91 o
   1  -8   6        6.48        7.15      1.28 o
   2  -8   6      174.68      164.84      4.19 o
   3  -8   6       81.19       68.13      2.83 o
   4  -8   6       11.66       13.43      1.75 o
   5  -8   6       38.49       36.60      2.47 o
   6  -8   6       80.87       85.02      5.17 o
   7  -8   6        3.88        4.56      1.91 o
  -8  -7   6        1.92        5.81      5.32 o
  -7  -7   6       16.80       19.23      4.72 o
  -6  -7   6       26.49       20.61      4.64 o
  -5  -7   6       21.36       27.19      2.52 o
  -4  -7   6       47.05       45.43      2.40 o
  -3  -7   6        7.71       12.65      1.46 o
  -2  -7   6      200.72      198.46      4.28 o
  -1  -7   6       50.07       55.93      4.90 o
   0  -7   6      101.93       94.55      3.02 o
   1  -7   6      179.57      167.33      4.03 o
   2  -7   6        1.57       -0.26      1.01 o
   3  -7   6      113.29      110.44      3.42 o
   4  -7   6       87.03      102.45      3.75 o
   5  -7   6       93.64      104.10      4.04 o
   6  -7   6       21.09       18.52      2.16 o
   7  -7   6       16.59        8.24      1.90 o
  -9  -6   6        3.82        6.42      2.78 o
  -8  -6   6       17.22       11.67      2.84 o
  -7  -6   6       56.36       60.98      4.03 o
  -6  -6   6        9.69        7.42      2.08 o
  -5  -6   6      210.20      214.43      6.33 o
  -4  -6   6      147.38      155.04      4.19 o
  -3  -6   6      562.59      543.71      9.16 o
  -2  -6   6      257.37      274.33      9.58 o
  -1  -6   6      745.09      729.15     14.04 o
   0  -6   6      485.42      496.81      8.42 o
   1  -6   6      113.14      115.86      3.12 o
   2  -6   6      179.77      180.90      4.11 o
   3  -6   6      207.80      193.05      4.48 o
   4  -6   6       54.37       63.35      2.69 o
   5  -6   6       26.53       27.33      2.63 o
   6  -6   6       47.91       59.18      3.13 o
   7  -6   6        2.89        0.26      1.62 o
  -9  -5   6        7.18        2.67      2.84 o
  -8  -5   6        1.58        1.36      3.40 o
  -7  -5   6       11.16        8.73      2.41 o
  -6  -5   6       30.80       21.30      3.28 o
  -5  -5   6       56.20       60.29      4.58 o
  -4  -5   6       85.39       81.00      2.90 o
  -3  -5   6      263.30      271.51      5.26 o
  -2  -5   6      171.22      167.09      4.76 o
  -1  -5   6      114.36      113.83      3.50 o
   0  -5   6      451.53      455.95      6.60 o
   1  -5   6       81.71       81.62      2.43 o
   2  -5   6      122.46      125.26      3.18 o
   3  -5   6        0.90        2.28      1.07 o
   4  -5   6      236.51      256.13      5.77 o
   5  -5   6      104.26       93.54      3.44 o
   6  -5   6       78.97       68.50      3.28 o
   7  -5   6       16.84       20.68      2.42 o
   8  -5   6        6.58        8.11      3.15 o
  -9  -4   6        9.87       11.76      2.99 o
  -8  -4   6        8.59       14.20      2.89 o
  -7  -4   6      142.26      147.79      6.50 o
  -6  -4   6       56.81       64.32      3.72 o
  -5  -4   6        8.34        4.02      1.28 o
  -4  -4   6      219.79      232.82      6.21 o
  -3  -4   6      166.45      183.34      4.09 o
  -2  -4   6      165.14      173.00      4.77 o
  -1  -4   6      249.17      247.25      5.52 o
   0  -4   6       54.80       49.52      1.58 o
   1  -4   6      229.80      239.86      4.50 o
   2  -4   6       79.18       83.57      2.04 o
   3  -4   6        9.34        7.06      1.22 o
   4  -4   6      189.43      190.79      4.58 o
   5  -4   6      137.91      133.09      4.00 o
   6  -4   6        3.17        0.97      1.42 o
   7  -4   6       13.45       12.12      2.06 o
   8  -4   6       58.20       56.56      4.27 o
  -9  -3   6       12.69        9.64      2.92 o
  -8  -3   6        0.38       -1.98      1.98 o
  -7  -3   6       60.54       72.68     10.21 o
  -6  -3   6      173.69      168.21      5.87 o
  -5  -3   6       43.74       49.04      2.43 o
  -4  -3   6       55.42       43.23      2.76 o
  -3  -3   6      442.33      435.76      7.42 o
  -2  -3   6       11.92       17.52      1.57 o
  -1  -3   6       17.86       20.40      1.16 o
   0  -3   6       70.42       58.51      1.53 o
   1  -3   6       59.70       53.29      1.65 o
   2  -3   6       13.86       15.47      1.21 o
   3  -3   6      147.47      135.13      3.66 o
   4  -3   6       50.69       45.47      3.38 o
   5  -3   6      151.51      139.03      4.12 o
   6  -3   6       13.67       18.06      2.07 o
   7  -3   6       17.26       22.54      2.41 o
   8  -3   6       19.40       29.60      2.86 o
  -9  -2   6       14.97       19.30      3.35 o
  -8  -2   6        6.88        9.21      3.39 o
  -7  -2   6       30.86       36.45      3.39 o
  -6  -2   6       70.07       73.34      3.91 o
  -5  -2   6       17.84       17.60      1.72 o
  -4  -2   6       10.47        7.97      1.33 o
  -3  -2   6      247.62      244.19      4.66 o
  -2  -2   6       94.89       77.35      4.57 o
  -1  -2   6       50.52       60.26      1.79 o
   0  -2   6       18.59       30.18      1.00 o
   1  -2   6       10.16        8.19      0.99 o
   2  -2   6      205.32      201.31      3.98 o
   3  -2   6      500.13      485.90      8.15 o
   4  -2   6      120.90      102.62      3.17 o
   5  -2   6      153.24      189.60      4.85 o
   6  -2   6       76.61       73.45      3.42 o
   7  -2   6       37.80       40.81      2.85 o
   8  -2   6        9.23        8.43      2.37 o
  -9  -1   6        2.66       -1.12      2.19 o
  -8  -1   6       33.98       43.73      6.01 o
  -7  -1   6        1.42        3.86      2.00 o
  -6  -1   6       33.61       20.69      2.50 o
  -5  -1   6       32.81       31.04      2.05 o
  -4  -1   6      229.58      216.34      4.77 o
  -3  -1   6       13.83       12.07      2.44 o
  -2  -1   6       12.79       15.55      5.90 o
  -1  -1   6      185.39      182.19      3.33 o
   0  -1   6      191.52      178.03      3.61 o
   1  -1   6      148.07      132.74      6.93 o
   2  -1   6      133.20      132.38      2.31 o
   3  -1   6       11.65        8.59      2.15 o
   4  -1   6      624.78      593.97     10.09 o
   5  -1   6      109.28       96.42      3.40 o
   6  -1   6        5.10        6.01      1.58 o
   7  -1   6       11.01        5.44      1.77 o
   8  -1   6        3.41        3.49      2.99 o
  -9   0   6        8.23        9.65      2.86 o
  -8   0   6       48.31       41.55      3.74 o
  -7   0   6       15.66       16.11      2.91 o
  -6   0   6       10.90       14.33      2.16 o
  -5   0   6        7.16        5.86      1.30 o
  -4   0   6       43.35       56.41      2.47 o
  -3   0   6        0.03       -1.05      1.05 o
  -2   0   6     1794.32     1816.10     31.49 o
  -1   0   6      303.98      297.54      4.85 o
   0   0   6       21.13       32.27      3.74 o
   1   0   6       72.79       77.88      5.36 o
   2   0   6      189.75      174.74      3.13 o
   3   0   6        5.69        7.55      1.10 o
   4   0   6       37.46       40.25      2.27 o
   5   0   6       31.50       24.23      2.72 o
   6   0   6       36.25       41.32      3.92 o
   7   0   6       22.33       23.66      4.68 o
   8   0   6        2.61        7.41      2.12 o
  -9   1   6        2.61        0.46      3.62 o
  -8   1   6       33.81       47.24      6.21 o
  -7   1   6        1.48        0.68      2.71 o
  -6   1   6       34.39       29.42      4.05 o
  -5   1   6       32.86       31.73      2.02 o
  -4   1   6      234.12      216.97      4.76 o
  -3   1   6       13.56       13.43      1.19 o
  -2   1   6       12.75        6.59      2.18 o
  -1   1   6      185.88      183.26      3.33 o
   0   1   6      192.39      180.18      3.51 o
   1   1   6      135.36      118.98      6.71 o
   2   1   6      139.09      135.14      2.41 o
   3   1   6       12.31        8.95      1.06 o
   4   1   6      628.21      600.27     14.87 o
   5   1   6      106.17       95.58      3.37 o
   6   1   6        5.25        4.36      1.56 o
   7   1   6       10.95        7.46      1.86 o
   8   1   6        3.51        3.50      1.94 o
  -9   2   6       14.74       17.26      3.27 o
  -8   2   6        7.04       11.44      2.72 o
  -7   2   6       31.86       33.75      3.23 o
  -6   2   6       70.08       76.21      7.20 o
  -5   2   6       19.73       16.00      1.63 o
  -4   2   6       10.49        3.63      1.65 o
  -3   2   6      237.35      229.44      4.62 o
  -2   2   6       92.57       78.55      2.85 o
  -1   2   6       53.54       62.38      1.81 o
   0   2   6       14.73       24.79      0.94 o
   1   2   6       10.80       10.55      0.97 o
   2   2   6      209.58      208.76      3.29 o
   3   2   6      503.20      474.58      8.12 o
   4   2   6      115.65      104.98      4.31 o
   5   2   6      153.66      189.38      4.81 o
   6   2   6       78.51       77.93      3.30 o
   7   2   6       37.30       42.04      3.14 o
   8   2   6        9.17        5.52      2.07 o
  -9   3   6       12.58       15.05      3.12 o
  -8   3   6        0.43       -1.91      1.91 o
  -7   3   6       60.73       66.72      4.19 o
  -6   3   6      173.63      176.18      5.96 o
  -5   3   6       43.65       44.38      2.38 o
  -4   3   6       50.59       39.73      2.12 o
  -3   3   6      437.97      433.92      7.42 o
  -2   3   6       12.23       14.73      2.73 o
  -1   3   6       18.40       23.90      1.20 o
   0   3   6       75.04       62.56      1.53 o
   1   3   6       58.16       51.55      1.38 o
   2   3   6       15.61       17.76      1.18 o
   3   3   6      143.91      132.00      3.37 o
   4   3   6       50.81       43.35      2.30 o
   5   3   6      154.08      148.06      4.21 o
   6   3   6       13.65       16.81      2.00 o
   7   3   6       16.81       22.18      2.36 o
   8   3   6       19.52       27.33      2.73 o
  -9   4   6        9.98        5.57      5.81 o
  -8   4   6        8.95       12.64      3.92 o
  -7   4   6      144.46      143.54      5.89 o
  -6   4   6       57.93       69.05      4.93 o
  -5   4   6        9.58        9.86      1.48 o
  -4   4   6      227.82      232.14      6.68 o
  -3   4   6      167.26      185.74      4.12 o
  -2   4   6      175.33      182.77      3.56 o
  -1   4   6      249.84      240.50      5.47 o
   0   4   6       56.67       53.05      1.59 o
   1   4   6      242.64      246.62      5.61 o
   2   4   6       81.21       86.46      2.10 o
   3   4   6        6.96        4.61      1.52 o
   4   4   6      192.72      193.21      4.66 o
   5   4   6      135.09      125.83      3.41 o
   6   4   6        3.36        3.59      1.50 o
   7   4   6       12.95       11.30      2.06 o
   8   4   6       57.79       60.27      3.60 o
  -9   5   6        7.08        4.99      3.75 o
  -8   5   6        1.55        6.92      6.05 o
  -7   5   6       10.96        4.84      2.31 o
  -6   5   6       30.70       23.29      3.89 o
  -5   5   6       57.05       54.76      3.32 o
  -4   5   6       81.26       81.14      6.58 o
  -3   5   6      250.65      249.26      5.20 o
  -2   5   6      171.00      165.19      4.67 o
  -1   5   6      116.29      112.87      3.52 o
   0   5   6      451.37      462.46      8.20 o
   1   5   6       77.72       75.86      2.03 o
   2   5   6      122.19      125.24      3.51 o
   3   5   6        0.83        2.50      1.18 o
   4   5   6      240.29      257.19      5.66 o
   5   5   6      102.37       87.73      3.37 o
   6   5   6       80.34       72.46      2.90 o
   7   5   6       16.49       20.29      2.34 o
   8   5   6        6.51       10.62      2.30 o
  -9   6   6        3.66        3.54      2.61 o
  -8   6   6       16.75       18.17      3.15 o
  -7   6   6       55.43       56.20      5.16 o
  -6   6   6       10.25       11.07      2.33 o
  -5   6   6      211.20      202.47      6.34 o
  -4   6   6      147.63      158.73      4.24 o
  -3   6   6      557.63      541.26      9.20 o
  -2   6   6      253.19      274.38      5.45 o
  -1   6   6      752.01      738.14     14.05 o
   0   6   6      480.96      485.88      9.79 o
   1   6   6      121.53      119.30      3.19 o
   2   6   6      181.44      178.89      5.64 o
   3   6   6      207.96      189.63      4.55 o
   4   6   6       55.25       62.86      3.40 o
   5   6   6       27.14       35.34      3.22 o
   6   6   6       48.55       57.07      2.64 o
   7   6   6        2.57       -0.45      1.66 o
  -8   7   6        1.73        2.76      2.52 o
  -7   7   6       17.60       20.74      5.62 o
  -6   7   6       26.81       24.59      7.00 o
  -5   7   6       22.58       26.76      2.67 o
  -4   7   6       46.19       47.69      2.43 o
  -3   7   6       10.47       13.96      1.52 o
  -2   7   6      203.23      193.44      4.28 o
  -1   7   6       48.97       50.49      2.84 o
   0   7   6       97.64      102.62      5.12 o
   1   7   6      184.33      167.60      4.06 o
   2   7   6        1.46        1.90      1.17 o
   3   7   6      112.66      112.45      3.50 o
   4   7   6       82.46       89.04      3.38 o
   5   7   6       96.28       99.68      3.76 o
   6   7   6       21.57       16.24      3.65 o
   7   7   6       16.53       13.28      1.85 o
  -8   8   6        1.34        2.23      2.37 o
  -7   8   6        5.10        4.00      2.34 o
  -6   8   6       27.50       41.90      3.49 o
  -5   8   6        2.31        4.89      3.06 o
  -4   8   6        7.08        3.67      1.27 o
  -3   8   6       87.57       82.37      3.03 o
  -2   8   6      245.54      264.87      4.61 o
  -1   8   6      645.96      667.54     19.19 o
   0   8   6     1181.08     1210.79     30.01 o
   1   8   6        5.91        6.21      1.36 o
   2   8   6      174.54      164.38      4.25 o
   3   8   6       77.43       66.18      2.85 o
   4   8   6       11.39       10.70      1.71 o
   5   8   6       38.50       40.09      2.58 o
   6   8   6       78.27       72.77      3.57 o
   7   8   6        4.11        1.57      1.53 o
  -8   9   6        8.93        8.87      5.61 o
  -7   9   6       48.35       47.91      4.04 o
  -6   9   6       70.45       69.52      8.26 o
  -5   9   6       76.61       73.39      4.08 o
  -4   9   6       61.04       49.90      3.29 o
  -3   9   6      262.97      259.89      4.90 o
  -2   9   6      215.86      212.09      4.86 o
  -1   9   6       81.49       80.64      5.24 o
   0   9   6      169.36      173.32      7.54 o
   1   9   6       15.01       15.97      1.66 o
   2   9   6       59.67       58.37      2.66 o
   3   9   6       32.55       31.76      2.17 o
   4   9   6      191.89      184.42      5.19 o
   5   9   6        8.04        0.53      1.55 o
   6   9   6       31.07       22.76      3.31 o
   7   9   6        3.95        5.46      2.02 o
  -8  10   6       13.68       15.23      5.09 o
  -7  10   6       13.97       14.65      2.97 o
  -6  10   6      113.73      120.11      6.45 o
  -5  10   6       78.11       61.33      3.93 o
  -4  10   6      159.66      166.36      4.70 o
  -3  10   6      104.07      116.50      3.22 o
  -2  10   6       94.92       92.74      4.19 o
  -1  10   6       42.80       47.57      4.38 o
   0  10   6       86.66       90.72      5.70 o
   1  10   6      102.44      119.60      4.61 o
   2  10   6       71.99       83.00      3.20 o
   3  10   6       86.44       77.70      3.25 o
   4  10   6       76.79       83.83      3.52 o
   5  10   6       61.92       57.31      3.12 o
   6  10   6        1.24        0.91      1.65 o
   7  10   6        0.58        0.12      1.64 o
  -7  11   6        6.51        3.46      4.11 o
  -6  11   6        6.17       11.07      2.68 o
  -5  11   6       25.09       23.24      2.86 o
  -4  11   6       94.17      106.38      3.86 o
  -3  11   6        0.81        1.64      1.66 o
  -2  11   6       54.58       52.18      3.36 o
  -1  11   6      165.89      162.08      7.97 o
   0  11   6       13.55       15.72      3.22 o
   1  11   6       48.93       36.85      2.83 o
   2  11   6       32.74       31.82      2.27 o
   3  11   6       66.48       72.78      3.28 o
   4  11   6       64.18       71.88      3.39 o
   5  11   6        7.33        9.28      2.06 o
   6  11   6        0.01       -1.32      1.58 o
  -7  12   6       29.59       31.78      5.82 o
  -6  12   6        3.77        5.61      4.11 o
  -5  12   6       18.61       20.41      4.54 o
  -4  12   6       79.09       86.92      6.90 o
  -3  12   6       22.90       22.37      4.20 o
  -2  12   6       60.28       60.23      5.30 o
  -1  12   6       21.74       26.17      3.92 o
   0  12   6       58.34       55.14      4.90 o
   1  12   6       41.47       42.51      3.14 o
   2  12   6       21.83       24.15      3.29 o
   3  12   6        4.91        0.88      1.50 o
   4  12   6        9.87        8.99      1.87 o
   5  12   6        0.13        2.92      1.77 o
   6  12   6       16.11       22.23      2.53 o
  -7  13   6       21.87       21.91      5.33 o
  -6  13   6       30.16       27.43      5.39 o
  -5  13   6       19.52       27.98      5.12 o
  -4  13   6       21.15       21.03      4.63 o
  -3  13   6      143.94      137.62      8.31 o
  -2  13   6      148.96      145.65      8.18 o
  -1  13   6       97.12      110.98      7.05 o
   0  13   6       73.46       72.55      5.98 o
   1  13   6        7.56        8.80      2.27 o
   2  13   6       41.14       31.30      3.00 o
   3  13   6       28.51       27.91      2.43 o
   4  13   6        4.55        3.95      2.15 o
   5  13   6       22.68       21.50      2.50 o
   6  13   6       11.18        6.93      3.98 o
  -6  14   6       16.66       14.13      5.06 o
  -5  14   6       44.05       40.43      5.92 o
  -4  14   6       30.06       24.03      4.75 o
  -3  14   6       31.64       27.52      4.69 o
  -2  14   6       12.81        8.83      3.56 o
  -1  14   6       70.72       62.34      5.85 o
   0  14   6       44.47       40.30      4.84 o
   1  14   6       41.29       41.24      3.33 o
   2  14   6       37.46       37.13      3.29 o
   3  14   6        7.24       16.44      2.15 o
   4  14   6       24.10       22.67      3.26 o
   5  14   6       86.66      106.94      4.44 o
  -6  15   6       14.83       26.30      5.82 o
  -5  15   6        2.90        1.13      4.02 o
  -4  15   6        7.21        9.84      4.26 o
  -3  15   6       39.18       41.71      5.49 o
  -2  15   6       12.66       13.42      4.14 o
  -1  15   6       33.38       34.60      4.97 o
   0  15   6        3.60        3.52      3.19 o
   1  15   6       10.92        5.06      3.34 o
   2  15   6       38.02       32.68      4.15 o
   3  15   6       25.93       25.79      3.17 o
   4  15   6       14.98       17.75      2.99 o
   5  15   6        2.05        3.19      4.02 o
  -5  16   6       69.42       72.49      7.60 o
  -4  16   6       46.01       38.62      5.88 o
  -3  16   6       35.71       25.32      5.00 o
  -2  16   6      123.05      107.76      7.97 o
  -1  16   6       40.72       41.68      5.43 o
   0  16   6        8.62        4.26      3.83 o
   1  16   6        8.95        7.08      3.71 o
   2  16   6      106.56      117.23      9.53 o
   3  16   6        9.84       14.71      5.79 o
   4  16   6        3.12        8.11      2.91 o
  -4  17   6        1.62        6.47      4.26 o
  -3  17   6        8.33       15.75      4.69 o
  -2  17   6       27.08       29.27      5.39 o
  -1  17   6       43.46       54.99      6.19 o
   0  17   6       32.99       35.37      5.27 o
   1  17   6       15.42       11.62      4.14 o
   2  17   6        1.27        0.67      2.43 o
   3  17   6       48.12       40.44      5.88 o
  -3  18   6        4.83       -0.70      3.95 o
  -2  18   6       12.48       15.51      4.84 o
  -1  18   6       12.08       15.69      4.72 o
   0  18   6        9.11        9.93      4.26 o
   1  18   6        0.00        1.53      3.59 o
   2  18   6       41.01       48.56      4.33 o
  -1  19   6       17.23       11.34      4.78 o
   0  19   6        6.19       -0.06      3.95 o
  -2 -17   7       12.00        8.61      3.86 o
  -1 -17   7       25.84       21.00      4.57 o
   0 -17   7        6.59        2.11      3.46 o
   1 -17   7        3.46        8.49      3.65 o
  -4 -16   7       30.03       32.06      5.49 o
  -3 -16   7       37.03       44.47      5.61 o
  -2 -16   7       24.87       29.70      4.81 o
  -1 -16   7        1.33        2.39      2.85 o
   0 -16   7        7.34        6.10      3.31 o
   1 -16   7       19.62       17.59      3.89 o
   2 -16   7        6.53        5.03      2.27 o
  -4 -15   7       17.17       23.26      4.87 o
  -3 -15   7        9.71       21.39      4.44 o
  -2 -15   7       78.35       75.86      6.59 o
  -1 -15   7       47.93       57.07      5.58 o
   0 -15   7        0.02       -2.57      2.57 o
   1 -15   7       20.13       20.32      2.79 o
   2 -15   7        5.31        3.56      1.72 o
   3 -15   7        4.24        3.72      1.78 o
  -5 -14   7       13.23       15.78      4.63 o
  -4 -14   7       24.57       16.77      4.29 o
  -3 -14   7       19.92       22.01      4.35 o
  -2 -14   7       70.99       78.07      6.38 o
  -1 -14   7      162.59      171.03      8.83 o
   0 -14   7       33.24       36.38      4.51 o
   1 -14   7        9.33       10.31      2.48 o
   2 -14   7       55.96       58.13      3.28 o
   3 -14   7        3.04        2.43      1.69 o
   4 -14   7       60.63       71.42      3.71 o
  -6 -13   7        9.37        8.15      4.20 o
  -5 -13   7        8.36        9.65      3.86 o
  -4 -13   7       44.32       43.31      5.24 o
  -3 -13   7       35.97       44.90      5.09 o
  -2 -13   7      139.42      143.87      7.94 o
  -1 -13   7       18.13       14.10      3.40 o
   0 -13   7       21.45       18.91      3.56 o
   1 -13   7       45.86       49.55      3.45 o
   2 -13   7       12.07       14.96      1.98 o
   3 -13   7       31.45       40.90      5.59 o
   4 -13   7       15.04       18.31      2.33 o
  -6 -12   7       19.08       22.41      4.75 o
  -5 -12   7       34.20       39.78      5.46 o
  -4 -12   7       23.10       26.88      4.51 o
  -3 -12   7       79.59       86.49      6.44 o
  -2 -12   7       14.47       20.87      3.74 o
  -1 -12   7        3.42        4.23      2.51 o
   0 -12   7       21.25       15.84      2.35 o
   1 -12   7       27.85       26.95      3.59 o
   2 -12   7        1.98        2.19      1.49 o
   3 -12   7        6.20        9.23      2.63 o
   4 -12   7       11.34       11.02      1.94 o
   5 -12   7        2.79        5.95      1.87 o
  -7 -11   7       22.98       20.38      5.06 o
  -6 -11   7        9.90       12.81      4.11 o
  -5 -11   7        5.77       11.28      3.83 o
  -4 -11   7      208.22      246.73     10.88 o
  -3 -11   7      100.92       85.79      6.22 o
  -2 -11   7       96.37      102.40      6.44 o
  -1 -11   7       92.32       84.95      4.02 o
   0 -11   7       37.76       32.34      2.24 o
   1 -11   7       68.68       66.47      3.02 o
   2 -11   7       27.42       30.57      1.93 o
   3 -11   7       41.22       33.00      2.93 o
   4 -11   7       15.85       18.20      2.08 o
   5 -11   7       11.75       10.40      2.01 o
  -7 -10   7        9.89       19.74      4.78 o
  -6 -10   7        7.87       18.76      4.26 o
  -5 -10   7       58.50       63.11      5.85 o
  -4 -10   7       26.47       34.79      4.69 o
  -3 -10   7       88.32       93.79      6.41 o
  -2 -10   7       82.53       88.24      4.18 o
  -1 -10   7      101.18      119.09      4.50 o
   0 -10   7       56.92       55.64      2.67 o
   1 -10   7       18.73       19.05      1.77 o
   2 -10   7       40.10       46.01      2.16 o
   3 -10   7       13.16       10.21      1.98 o
   4 -10   7       23.68       30.12      2.59 o
   5 -10   7       59.48       55.96      5.10 o
   6 -10   7       12.03       13.70      2.21 o
  -7  -9   7        5.18        6.53      3.68 o
  -6  -9   7        1.51       -0.64      3.16 o
  -5  -9   7       25.71       22.10      4.17 o
  -4  -9   7       18.10        9.81      3.22 o
  -3  -9   7      110.00      110.31      6.94 o
  -2  -9   7       18.92       24.42      2.43 o
  -1  -9   7       14.81       17.35      2.27 o
   0  -9   7       50.50       44.02      2.36 o
   1  -9   7       50.42       51.37      2.49 o
   2  -9   7      302.36      300.93      5.51 o
   3  -9   7        6.02        8.29      1.54 o
   4  -9   7       41.52       42.45      2.54 o
   5  -9   7        6.55        6.93      1.71 o
   6  -9   7       16.47       17.42      2.24 o
  -8  -8   7        5.51        6.31      4.05 o
  -7  -8   7        3.01       -2.33      3.00 o
  -6  -8   7       12.89        9.53      3.65 o
  -5  -8   7       34.55       33.65      4.41 o
  -4  -8   7       17.22       18.57      3.52 o
  -3  -8   7      149.00      129.03      8.15 o
  -2  -8   7       29.53       37.26      2.60 o
  -1  -8   7      113.69      114.54      4.07 o
   0  -8   7       64.89       53.75      2.63 o
   1  -8   7        2.82        6.43      1.29 o
   2  -8   7       53.03       60.61      2.22 o
   3  -8   7       14.51       14.58      1.70 o
   4  -8   7       20.39       16.64      1.82 o
   5  -8   7       57.98       50.65      3.23 o
   6  -8   7       31.43       31.91      2.58 o
  -8  -7   7        8.04       16.64      4.69 o
  -7  -7   7       15.23        8.09      3.80 o
  -6  -7   7       61.25       66.23      6.01 o
  -5  -7   7       13.07        9.87      3.34 o
  -4  -7   7       61.88       75.82      4.01 o
  -3  -7   7      286.11      273.22     13.47 o
  -2  -7   7       22.40       18.05      2.09 o
  -1  -7   7      278.71      281.90      6.80 o
   0  -7   7       17.38       28.20      1.77 o
   1  -7   7       88.12       82.86      2.86 o
   2  -7   7       38.91       51.43      2.35 o
   3  -7   7       22.91       23.86      1.91 o
   4  -7   7       56.76       51.41      2.62 o
   5  -7   7       11.23        9.76      1.72 o
   6  -7   7        1.69       -0.21      1.51 o
  -8  -6   7       10.68       12.05      4.32 o
  -7  -6   7       35.18       34.82      5.18 o
  -6  -6   7       48.32       56.18      5.43 o
  -5  -6   7       42.16       29.39      4.26 o
  -4  -6   7      155.08      171.80      5.69 o
  -3  -6   7       11.99       15.89      2.09 o
  -2  -6   7      519.41      539.96     11.33 o
  -1  -6   7       17.83       20.32      1.84 o
   0  -6   7       27.17       25.79      1.65 o
   1  -6   7       70.67       59.69      2.37 o
   2  -6   7       27.83       34.66      1.90 o
   3  -6   7        0.32       -0.64      1.04 o
   4  -6   7       25.15       26.75      1.96 o
   5  -6   7       32.24       32.51      2.31 o
   6  -6   7       24.93       25.06      2.33 o
   7  -6   7       11.24       13.75      2.19 o
  -8  -5   7       16.76       14.10      4.47 o
  -7  -5   7       25.32       14.93      4.26 o
  -6  -5   7       14.71        8.83      3.52 o
  -5  -5   7      126.24      138.26      7.60 o
  -4  -5   7        7.96       13.19      2.03 o
  -3  -5   7      122.21      141.65      4.83 o
  -2  -5   7      530.34      524.32     10.87 o
  -1  -5   7       33.21       28.52      1.89 o
   0  -5   7      175.21      167.80      4.45 o
   1  -5   7      184.63      178.75      3.97 o
   2  -5   7      634.26      684.33     10.96 o
   3  -5   7       21.70       22.99      1.60 o
   4  -5   7       23.06       19.89      2.08 o
   5  -5   7       37.88       35.18      2.31 o
   6  -5   7        2.03        3.79      1.65 o
   7  -5   7        2.86       -1.64      1.64 o
  -8  -4   7       11.92       19.00      4.75 o
  -7  -4   7       23.46       16.21      4.20 o
  -6  -4   7       68.77       67.18      5.85 o
  -5  -4   7       54.53       53.76      5.03 o
  -4  -4   7       78.92       91.57      5.50 o
  -3  -4   7      490.74      467.06     25.88 o
  -2  -4   7      397.95      407.64      8.86 o
  -1  -4   7       40.82       43.63      2.15 o
   0  -4   7       82.55       77.00      2.37 o
   1  -4   7       94.48       92.19      2.54 o
   2  -4   7      192.57      202.43      4.25 o
   3  -4   7       28.79       33.32      2.49 o
   4  -4   7       17.36       12.43      1.46 o
   5  -4   7       18.14       22.96      1.94 o
   6  -4   7       55.48       57.85      3.03 o
   7  -4   7       28.82       32.58      2.69 o
  -8  -3   7        3.91        6.59      3.77 o
  -7  -3   7       10.24       16.37      4.02 o
  -6  -3   7       62.64       68.96      5.95 o
  -5  -3   7       22.37       24.34      3.74 o
  -4  -3   7      192.93      170.46      7.02 o
  -3  -3   7      278.37      264.66      8.23 o
  -2  -3   7       63.29       58.72      2.69 o
  -1  -3   7       10.91       10.57      2.33 o
   0  -3   7       44.97       42.11      3.46 o
   1  -3   7      521.09      516.07     10.38 o
   2  -3   7      235.94      230.68      4.47 o
   3  -3   7      266.42      249.71      5.03 o
   4  -3   7       61.13       55.64      2.41 o
   5  -3   7        4.45        7.43      2.01 o
   6  -3   7       12.78       11.47      1.76 o
   7  -3   7        8.35        8.93      4.47 o
  -8  -2   7        3.93        8.64      3.92 o
  -7  -2   7       36.46       29.03      4.63 o
  -6  -2   7       63.89       62.80      5.55 o
  -5  -2   7       34.07       36.16      2.91 o
  -4  -2   7        6.13        2.53      1.79 o
  -3  -2   7       73.31       68.17      3.28 o
  -2  -2   7       64.78       57.51      8.60 o
  -1  -2   7       86.21       87.15      2.71 o
   0  -2   7       61.64       52.86      1.44 o
   1  -2   7      417.21      392.23     14.71 o
   2  -2   7       27.83       28.63      1.35 o
   3  -2   7        1.50        1.03      0.93 o
   4  -2   7       11.97       12.01      2.19 o
   5  -2   7        2.83        0.06      1.16 o
   6  -2   7        3.21        3.79      1.53 o
   7  -2   7       12.20       14.65      2.07 o
  -8  -1   7        2.03        1.32      3.40 o
  -7  -1   7       96.62       89.37      6.96 o
  -6  -1   7       17.98       21.82      3.98 o
  -5  -1   7       17.07       15.65      2.18 o
  -4  -1   7      343.54      363.79      8.69 o
  -3  -1   7      104.10      102.29      4.75 o
  -2  -1   7      567.46      563.33     11.10 o
  -1  -1   7      175.15      165.55      4.01 o
   0  -1   7       35.03       38.54      1.74 o
   1  -1   7      306.18      270.27     11.68 o
   2  -1   7       60.08       70.92      5.98 o
   3  -1   7      178.32      171.49      3.78 o
   4  -1   7        2.90        2.71      1.10 o
   5  -1   7       32.06       18.82      1.74 o
   6  -1   7       37.11       37.85      2.47 o
   7  -1   7        4.95        8.53      1.90 o
  -8   0   7       11.20       10.30      4.17 o
  -7   0   7        9.68        6.04      3.49 o
  -6   0   7       34.10       27.55      4.29 o
  -5   0   7       17.12        7.79      1.85 o
  -4   0   7      104.18       95.28      3.98 o
  -3   0   7      349.32      327.58      7.62 o
  -2   0   7       62.54       60.39      2.72 o
  -1   0   7      169.04      193.16      3.07 o
   0   0   7       29.82       21.00      3.74 o
   1   0   7      193.03      187.45      9.44 o
   2   0   7        5.64        5.76      2.85 o
   3   0   7       33.21       32.48      1.72 o
   4   0   7       55.62       50.42      3.98 o
   5   0   7        0.90        0.67      1.15 o
   6   0   7        0.95        0.31      1.34 o
   7   0   7        3.45        3.32      2.57 o
  -8   1   7        2.20        4.02      3.74 o
  -7   1   7       97.37       79.08      6.80 o
  -6   1   7       17.35       20.44      4.05 o
  -5   1   7       17.46       17.17      2.20 o
  -4   1   7      347.46      356.30      8.62 o
  -3   1   7      106.99      100.34      3.77 o
  -2   1   7      553.53      567.30     12.17 o
  -1   1   7      177.31      177.91      4.08 o
   0   1   7       35.86       37.27      2.16 o
   1   1   7      312.22      276.46     11.62 o
   2   1   7       57.93       56.00      5.55 o
   3   1   7      180.58      176.29      3.85 o
   4   1   7        3.10        1.18      1.08 o
   5   1   7       32.41       22.68      2.12 o
   6   1   7       37.38       39.82      2.70 o
   7   1   7        4.96        8.16      1.90 o
  -8   2   7        3.71        4.23      3.68 o
  -7   2   7       36.10       23.69      4.63 o
  -6   2   7       63.96       50.17      5.21 o
  -5   2   7       34.84       34.89      6.62 o
  -4   2   7        5.44        2.66      2.53 o
  -3   2   7       72.30       69.05      3.27 o
  -2   2   7       61.24       55.66      2.54 o
  -1   2   7       85.51       83.94      3.22 o
   0   2   7       64.48       56.52      1.69 o
   1   2   7      417.97      393.82     14.74 o
   2   2   7       27.23       25.34      1.38 o
   3   2   7        1.37        2.38      0.92 o
   4   2   7       11.33        8.61      1.30 o
   5   2   7        2.46        1.36      1.26 o
   6   2   7        3.12        2.64      1.52 o
   7   2   7       12.80       13.39      2.09 o
  -8   3   7        3.71        8.67      3.98 o
  -7   3   7       10.28       11.28      4.11 o
  -6   3   7       59.28       70.10      6.04 o
  -5   3   7       23.62       26.39      3.80 o
  -4   3   7      195.81      172.91      5.53 o
  -3   3   7      275.68      272.90      8.09 o
  -2   3   7       61.15       50.93      3.89 o
  -1   3   7       12.10       13.69      2.22 o
   0   3   7       45.90       44.32      2.35 o
   1   3   7      525.16      504.96      8.25 o
   2   3   7      239.19      234.85      4.55 o
   3   3   7      275.10      249.62      5.07 o
   4   3   7       62.67       55.15      2.06 o
   5   3   7        4.62        3.76      1.64 o
   6   3   7       13.13        9.71      1.78 o
   7   3   7        8.30       10.53      2.39 o
  -8   4   7       12.10       18.67      4.57 o
  -7   4   7       23.56       18.82      4.35 o
  -6   4   7       68.51       52.78      5.46 o
  -5   4   7       55.34       53.24      4.84 o
  -4   4   7       79.77       90.50      4.05 o
  -3   4   7      498.44      479.61     10.41 o
  -2   4   7      402.61      419.35     10.74 o
  -1   4   7       40.91       40.22      2.22 o
   0   4   7       81.75       81.61      2.73 o
   1   4   7       93.94       87.75      5.82 o
   2   4   7      191.55      199.27      6.25 o
   3   4   7       28.63       36.03      2.60 o
   4   4   7       17.42       12.09      1.72 o
   5   4   7       17.85       20.56      1.66 o
   6   4   7       56.02       61.42      3.11 o
   7   4   7       29.25       37.80      2.78 o
  -8   5   7       16.44       20.93      4.81 o
  -7   5   7       24.69        9.38      4.11 o
  -6   5   7       15.45       12.57      3.86 o
  -5   5   7      124.56      132.96      7.48 o
  -4   5   7        8.98       16.99      2.13 o
  -3   5   7      121.52      134.91      6.82 o
  -2   5   7      534.33      515.04     10.76 o
  -1   5   7       30.34       27.87      1.88 o
   0   5   7      173.50      166.50      6.51 o
   1   5   7      187.40      174.86      3.98 o
   2   5   7      628.66      660.56     10.94 o
   3   5   7       19.97       17.33      1.57 o
   4   5   7       23.13       22.45      2.55 o
   5   5   7       37.25       37.99      2.14 o
   6   5   7        2.02       -0.46      2.41 o
   7   5   7        2.70        1.03      1.72 o
  -8   6   7       10.55       13.09      4.54 o
  -7   6   7       35.55       30.34      5.12 o
  -6   6   7       48.14       34.97      5.06 o
  -5   6   7       41.58       35.65      4.60 o
  -4   6   7      154.20      165.30      6.33 o
  -3   6   7       10.73       14.57      2.01 o
  -2   6   7      517.03      541.07     11.32 o
  -1   6   7       18.46       18.94      2.01 o
   0   6   7       27.91       30.62      2.73 o
   1   6   7       68.65       55.01      4.58 o
   2   6   7       28.62       33.30      2.67 o
   3   6   7        0.47       -0.36      1.10 o
   4   6   7       24.46       27.17      2.04 o
   5   6   7       31.79       30.41      2.29 o
   6   6   7       24.25       29.25      2.11 o
   7   6   7       11.12        8.53      2.05 o
  -8   7   7        8.26       25.93      5.24 o
  -7   7   7       14.86       12.41      4.17 o
  -6   7   7       61.76       58.76      5.98 o
  -5   7   7       13.04       11.40      3.43 o
  -4   7   7       61.06       70.95      5.39 o
  -3   7   7      293.67      284.98      7.51 o
  -2   7   7       22.43       19.35      2.68 o
  -1   7   7      265.10      266.81      6.71 o
   0   7   7       15.61       26.70      2.82 o
   1   7   7       85.45       84.73      2.88 o
   2   7   7       41.10       46.07      2.35 o
   3   7   7       22.80       19.40      2.33 o
   4   7   7       56.39       51.27      3.54 o
   5   7   7       11.07       11.02      2.05 o
   6   7   7        1.59       -0.68      1.27 o
  -8   8   7        5.42       11.34      4.60 o
  -7   8   7        2.60       -2.91      3.28 o
  -6   8   7       13.29        9.16      3.86 o
  -5   8   7       33.61       26.94      4.29 o
  -4   8   7       17.49       26.51      3.80 o
  -3   8   7      149.01      136.64      5.00 o
  -2   8   7       29.40       29.31      2.44 o
  -1   8   7      119.77      114.17      4.07 o
   0   8   7       62.50       50.91      4.11 o
   1   8   7        2.27        2.04      1.93 o
   2   8   7       55.46       57.29      2.62 o
   3   8   7       14.84       16.37      1.80 o
   4   8   7       19.01       16.01      1.89 o
   5   8   7       58.85       56.91      2.99 o
   6   8   7       31.74       35.29      4.30 o
  -7   9   7        5.12        5.49      3.59 o
  -6   9   7        1.27       -2.67      2.67 o
  -5   9   7       24.53       23.60      4.35 o
  -4   9   7       17.87        6.25      3.16 o
  -3   9   7      104.54      103.31      4.59 o
  -2   9   7       17.69       28.24      4.77 o
  -1   9   7       15.34       20.54      3.10 o
   0   9   7       53.30       50.14      4.11 o
   1   9   7       51.03       41.52      2.36 o
   2   9   7      300.93      296.15      6.45 o
   3   9   7        5.45        7.76      2.83 o
   4   9   7       41.64       42.48      2.62 o
   5   9   7        6.93        7.14      1.78 o
   6   9   7       17.22       21.27      2.42 o
  -7  10   7       10.17       10.94      4.44 o
  -6  10   7        7.88       10.21      4.08 o
  -5  10   7       58.39       61.88      5.98 o
  -4  10   7       27.95       38.43      4.87 o
  -3  10   7       86.51       95.23      6.56 o
  -2  10   7       82.89       90.07      4.23 o
  -1  10   7       96.04      105.40      6.13 o
   0  10   7       58.71       60.14      4.75 o
   1  10   7       17.97       18.17      3.26 o
   2  10   7       38.89       43.42      3.12 o
   3  10   7       13.19       11.30      1.80 o
   4  10   7       23.69       30.24      2.42 o
   5  10   7       59.51       52.76      3.08 o
   6  10   7       12.02       15.35      2.27 o
  -7  11   7       23.56       23.88      5.27 o
  -6  11   7        9.60       13.67      4.29 o
  -5  11   7        6.25        4.51      3.86 o
  -4  11   7      208.60      239.59     10.91 o
  -3  11   7       98.23       76.50      6.31 o
  -2  11   7       97.33       83.49      6.22 o
  -1  11   7       95.77       82.88      5.82 o
   0  11   7       37.78       34.97      4.08 o
   1  11   7       65.18       66.62      3.65 o
   2  11   7       29.46       35.76      2.45 o
   3  11   7       39.79       33.46      2.46 o
   4  11   7       16.16       20.87      2.25 o
   5  11   7       11.67       12.26      2.30 o
  -6  12   7       18.53       23.05      5.36 o
  -5  12   7       34.32       42.14      5.64 o
  -4  12   7       23.28       16.31      4.20 o
  -3  12   7       82.74       86.46      6.62 o
  -2  12   7       12.91       16.09      3.86 o
  -1  12   7        3.37        3.16      3.00 o
   0  12   7       21.93       20.20      3.68 o
   1  12   7       27.43       33.99      2.90 o
   2  12   7        2.01        1.23      1.82 o
   3  12   7        6.49        7.86      1.81 o
   4  12   7       11.01       10.69      2.02 o
   5  12   7        3.14        5.74      1.96 o
  -6  13   7        9.13        0.18      3.92 o
  -5  13   7        8.44        8.64      4.35 o
  -4  13   7       42.59       41.32      5.46 o
  -3  13   7       37.41       37.55      5.15 o
  -2  13   7      139.30      128.39      7.75 o
  -1  13   7       19.53       13.73      3.86 o
   0  13   7       21.95       11.16      3.65 o
   1  13   7       46.26       42.91      4.84 o
   2  13   7       11.80       17.50      2.61 o
   3  13   7       32.21       39.23      2.77 o
   4  13   7       15.11       15.77      2.31 o
  -5  14   7       12.78       17.87      4.97 o
  -4  14   7       24.69       13.27      4.51 o
  -3  14   7       20.03       20.05      4.47 o
  -2  14   7       72.05       66.66      6.34 o
  -1  14   7      162.16      153.83      8.64 o
   0  14   7       34.02       33.22      4.66 o
   1  14   7        9.19       10.15      3.56 o
   2  14   7       57.14       57.72      3.93 o
   3  14   7        3.00        0.12      1.69 o
   4  14   7       61.50       73.33      3.77 o
  -4  15   7       16.44       18.18      4.75 o
  -3  15   7        9.41       11.00      4.14 o
  -2  15   7       81.78       87.44      7.36 o
  -1  15   7       46.29       46.19      5.43 o
   0  15   7        0.10       -1.04      3.25 o
   1  15   7       20.22       16.80      4.23 o
   2  15   7        5.13        3.86      2.85 o
   3  15   7        4.01        4.25      2.41 o
  -4  16   7       30.21       27.09      5.36 o
  -3  16   7       35.69       43.28      5.82 o
  -2  16   7       24.62       19.74      4.66 o
  -1  16   7        1.30        0.21      3.56 o
   0  16   7        6.52        4.90      3.59 o
   1  16   7       18.86       13.27      4.32 o
   2  16   7        6.60        4.12      2.40 o
  -2  17   7       11.84       11.22      4.35 o
  -1  17   7       25.74       22.37      4.84 o
   0  17   7        6.46        1.59      3.49 o
   1  17   7        3.56        4.75      3.80 o
  -2 -15   8       18.60       15.05      4.08 o
  -1 -15   8       12.18       12.57      3.68 o
   0 -15   8       37.52       37.82      4.84 o
   1 -15   8        1.15        1.40      2.11 o
  -4 -14   8        1.75        0.49      3.31 o
  -3 -14   8       92.29      104.91      7.54 o
  -2 -14   8       66.26       71.60      6.10 o
  -1 -14   8       11.94       15.36      3.74 o
   0 -14   8        2.66       -1.96      2.79 o
   1 -14   8       24.61       25.64      2.96 o
   2 -14   8       28.95       30.90      2.76 o
  -4 -13   8       35.24       35.43      5.21 o
  -3 -13   8        0.63       -0.37      3.06 o
  -2 -13   8       25.04       24.40      4.23 o
  -1 -13   8       62.25       62.37      5.39 o
   0 -13   8       46.10       55.11      4.97 o
   1 -13   8        4.45        4.62      2.05 o
   2 -13   8        5.37        4.76      2.41 o
   3 -13   8       29.20       28.94      2.54 o
  -5 -12   8        9.54        7.11      3.74 o
  -4 -12   8      101.28      112.06      7.66 o
  -3 -12   8       90.49      103.69      7.23 o
  -2 -12   8       29.33       43.31      4.75 o
  -1 -12   8       28.10       23.75      3.71 o
   0 -12   8       16.19       17.84      3.34 o
   1 -12   8        9.05       11.54      2.94 o
   2 -12   8        7.67        9.87      1.79 o
   3 -12   8        5.47        7.19      1.75 o
   4 -12   8        3.17        6.74      2.32 o
  -6 -11   8        5.01        5.33      3.65 o
  -5 -11   8       12.80       15.75      4.14 o
  -4 -11   8       91.02       95.35      7.20 o
  -3 -11   8        9.90       15.66      3.52 o
  -2 -11   8       68.90       67.46      5.64 o
  -1 -11   8       20.51       21.12      3.37 o
   0 -11   8       26.40       26.85      2.57 o
   1 -11   8       10.94        9.97      2.78 o
   2 -11   8       15.86       12.42      1.82 o
   3 -11   8        5.88        3.33      1.59 o
   4 -11   8        8.25       12.29      2.93 o
  -6 -10   8        3.73        4.14      3.40 o
  -5 -10   8       54.52       59.52      5.88 o
  -4 -10   8        0.42        3.16      3.10 o
  -3 -10   8        5.13       11.37      3.28 o
  -2 -10   8       40.55       47.11      4.47 o
  -1 -10   8        9.07       10.50      1.93 o
   0 -10   8       29.80       29.24      2.16 o
   1 -10   8       23.05       25.49      2.04 o
   2 -10   8        1.23        2.42      1.19 o
   3 -10   8        0.66       -0.27      1.17 o
   4 -10   8       19.72       19.13      2.12 o
  -6  -9   8        0.71        2.76      3.16 o
  -5  -9   8        1.83        8.06      3.40 o
  -4  -9   8       10.77       10.02      3.19 o
  -3  -9   8        6.37        8.28      3.19 o
  -2  -9   8       11.78       15.04      2.15 o
  -1  -9   8       19.45       13.94      1.94 o
   0  -9   8       85.13       92.46      3.32 o
   1  -9   8       49.09       38.96      4.05 o
   2  -9   8        0.88        1.60      1.11 o
   3  -9   8       11.83       12.89      1.74 o
   4  -9   8       39.78       43.23      2.61 o
   5  -9   8       14.58       13.82      2.03 o
  -7  -8   8        1.01        7.69      4.11 o
  -6  -8   8        1.86       -1.81      2.85 o
  -5  -8   8        7.75        0.61      2.57 o
  -4  -8   8       12.91        9.59      3.25 o
  -3  -8   8      245.61      238.78      7.05 o
  -2  -8   8       44.53       48.34      3.05 o
  -1  -8   8        2.34        2.25      1.52 o
   0  -8   8      146.19      158.98      4.26 o
   1  -8   8        6.68       13.03      1.71 o
   2  -8   8       21.16       21.65      1.55 o
   3  -8   8       46.47       43.60      3.23 o
   4  -8   8       42.48       42.45      2.50 o
   5  -8   8        3.27        4.87      1.62 o
  -7  -7   8        2.94        5.09      3.71 o
  -6  -7   8        1.31       -0.61      2.76 o
  -5  -7   8       30.05       38.01      4.81 o
  -4  -7   8       18.88       12.72      3.22 o
  -3  -7   8        4.91        7.88      2.44 o
  -2  -7   8       70.55       69.81      3.43 o
  -1  -7   8      152.25      149.11      4.66 o
   0  -7   8       25.69       28.29      2.43 o
   1  -7   8       11.28       19.11      1.62 o
   2  -7   8       20.63       19.61      1.42 o
   3  -7   8       31.88       26.49      1.97 o
   4  -7   8       26.54       34.08      2.19 o
   5  -7   8       27.26       28.52      4.04 o
  -7  -6   8        0.99       -1.10      3.06 o
  -6  -6   8        6.16        3.13      3.46 o
  -5  -6   8       19.61       22.56      3.98 o
  -4  -6   8       73.15       87.38      5.98 o
  -3  -6   8      166.87      178.52      5.61 o
  -2  -6   8       91.86      100.07      3.95 o
  -1  -6   8      131.64      135.07      4.31 o
   0  -6   8       19.86       25.56      1.75 o
   1  -6   8       19.53       20.40      1.57 o
   2  -6   8       25.73       25.41      1.44 o
   3  -6   8       23.17       15.33      1.48 o
   4  -6   8        0.11        1.39      1.30 o
   5  -6   8        0.36       -0.09      1.30 o
   6  -6   8       13.50       17.14      2.06 o
  -7  -5   8        3.37        6.62      3.52 o
  -6  -5   8       10.10       11.92      3.92 o
  -5  -5   8       24.33       17.41      3.65 o
  -4  -5   8       19.30       15.21      3.39 o
  -3  -5   8       57.27       60.14      3.94 o
  -2  -5   8       12.86       19.39      1.99 o
  -1  -5   8      145.94      152.56      4.34 o
   0  -5   8       67.82       67.86      5.22 o
   1  -5   8       77.86       80.26      2.54 o
   2  -5   8       46.85       47.15      2.06 o
   3  -5   8       65.06       58.24      3.34 o
   4  -5   8       47.93       47.54      3.19 o
   5  -5   8        7.17        5.68      1.45 o
   6  -5   8        4.47        4.97      1.68 o
  -7  -4   8        7.14       15.97      4.29 o
  -6  -4   8       64.69       68.26      5.98 o
  -5  -4   8       58.82       43.80      4.78 o
  -4  -4   8        6.51        3.74      1.70 o
  -3  -4   8      115.73      108.97      5.49 o
  -2  -4   8       58.29       58.37      4.64 o
  -1  -4   8       27.05       22.13      1.77 o
   0  -4   8       13.76       23.41      1.45 o
   1  -4   8       10.87       11.64      1.17 o
   2  -4   8      116.89      124.42      4.17 o
   3  -4   8       11.14        7.68      1.35 o
   4  -4   8       17.96       18.81      1.64 o
   5  -4   8       24.19       28.18      2.10 o
   6  -4   8        2.88        1.44      1.60 o
  -8  -3   8        7.73        8.40      4.05 o
  -7  -3   8       36.12       40.06      5.36 o
  -6  -3   8       16.80       20.05      4.05 o
  -5  -3   8        3.47        5.12      2.91 o
  -4  -3   8       13.49       19.49      2.22 o
  -3  -3   8       22.32       15.65      1.89 o
  -2  -3   8       38.76       45.69      2.59 o
  -1  -3   8      110.80      106.91      4.09 o
   0  -3   8       57.15       51.29      2.05 o
   1  -3   8      227.72      211.83      4.10 o
   2  -3   8       22.46       25.05      1.48 o
   3  -3   8       11.38       12.47      1.24 o
   4  -3   8        6.41        6.79      1.28 o
   5  -3   8        4.31        3.51      1.86 o
   6  -3   8        7.48        6.72      1.63 o
  -8  -2   8        2.50        1.07      3.28 o
  -7  -2   8        3.21        2.79      3.25 o
  -6  -2   8        7.55        7.97      3.49 o
  -5  -2   8        8.20        5.49      2.64 o
  -4  -2   8       53.43       50.69      3.10 o
  -3  -2   8       14.14       14.46      1.85 o
  -2  -2   8      105.77      104.20      3.55 o
  -1  -2   8       81.37       88.59      5.35 o
   0  -2   8      217.68      216.76      4.19 o
   1  -2   8       27.17       30.22      5.03 o
   2  -2   8      250.13      218.38      5.58 o
   3  -2   8      153.59      133.22      3.34 o
   4  -2   8        3.56        1.72      1.11 o
   5  -2   8       23.62       26.31      1.97 o
   6  -2   8       25.92       33.46      2.66 o
  -8  -1   8        9.68       16.70      4.69 o
  -7  -1   8        0.72        1.87      3.34 o
  -6  -1   8       71.63       80.98      6.59 o
  -5  -1   8       19.25       17.13      3.46 o
  -4  -1   8       27.46       34.39      3.08 o
  -3  -1   8       13.49        9.03      4.70 o
  -2  -1   8      106.40       85.88      3.19 o
  -1  -1   8       24.97       22.70      2.44 o
   0  -1   8      190.35      199.22     10.11 o
   1  -1   8      401.18      380.95     15.26 o
   2  -1   8       23.85       26.91      4.60 o
   3  -1   8       11.97       13.86      1.16 o
   4  -1   8       40.92       37.49      1.97 o
   5  -1   8        1.30        3.61      2.74 o
   6  -1   8        2.78        2.70      1.90 o
  -8   0   8        0.06        0.37      3.43 o
  -7   0   8       54.31       58.79      5.98 o
  -6   0   8        2.92        0.58      2.85 o
  -5   0   8        0.89       -2.27      2.27 o
  -4   0   8       38.88       34.68      2.58 o
  -3   0   8       17.80       19.13      2.59 o
  -2   0   8       50.20       50.60      5.65 o
  -1   0   8       13.35       14.40      1.31 o
   0   0   8        0.16       -0.83      0.83 o
   1   0   8      109.13      141.72      8.95 o
   2   0   8        7.63        6.87      3.06 o
   3   0   8        0.28       -0.07      1.28 o
   4   0   8        0.16        0.53      1.00 o
   5   0   8       58.60       68.53      3.06 o
   6   0   8        7.24        8.71      1.78 o
  -8   1   8        9.75       17.96      4.69 o
  -7   1   8        0.73        3.34      3.40 o
  -6   1   8       71.65       81.77      6.44 o
  -5   1   8       19.18       15.85      3.43 o
  -4   1   8       26.39       43.92      2.83 o
  -3   1   8       12.54        7.84      1.54 o
  -2   1   8      105.80       87.68      3.22 o
  -1   1   8       25.70       22.79      1.52 o
   0   1   8      191.45      194.14      7.36 o
   1   1   8      400.55      386.53     15.48 o
   2   1   8       24.46       28.08      4.72 o
   3   1   8       12.08       13.24      1.18 o
   4   1   8       41.97       38.78      2.03 o
   5   1   8        1.55        4.18      1.36 o
   6   1   8        2.96        2.14      1.50 o
  -8   2   8        2.36        0.70      3.43 o
  -7   2   8        3.23        7.63      3.65 o
  -6   2   8        8.63       11.22      3.68 o
  -5   2   8        8.08       10.67      3.13 o
  -4   2   8       55.11       50.26      3.08 o
  -3   2   8       15.35       16.26      2.27 o
  -2   2   8      107.67      105.89      3.63 o
  -1   2   8       81.77       83.68      2.77 o
   0   2   8      219.08      221.16     14.93 o
   1   2   8       25.19       28.72      4.84 o
   2   2   8      250.38      213.94      5.59 o
   3   2   8      152.51      135.92      3.28 o
   4   2   8        3.35        3.38      1.19 o
   5   2   8       23.33       22.95      1.96 o
   6   2   8       25.89       32.87      3.85 o
  -8   3   8        7.59       14.47      4.41 o
  -7   3   8       36.03       43.25      5.46 o
  -6   3   8       16.81       20.57      4.17 o
  -5   3   8        3.37        2.21      2.76 o
  -4   3   8       13.11       19.89      5.90 o
  -3   3   8       20.92       13.01      1.81 o
  -2   3   8       38.17       45.51      2.49 o
  -1   3   8      111.55      107.07      3.83 o
   0   3   8       54.94       47.97      1.90 o
   1   3   8      234.88      207.89      8.40 o
   2   3   8       22.09       26.50      1.45 o
   3   3   8       10.96       15.33      2.96 o
   4   3   8        6.36        7.82      1.33 o
   5   3   8        4.47        5.03      1.48 o
   6   3   8        7.67        4.59      1.67 o
  -7   4   8        7.36       13.95      4.17 o
  -6   4   8       65.87       71.08      6.19 o
  -5   4   8       56.60       55.54      5.09 o
  -4   4   8        6.54        1.35      1.58 o
  -3   4   8      116.34      109.92      4.06 o
  -2   4   8       59.25       57.78      2.88 o
  -1   4   8       29.14       24.77      1.81 o
   0   4   8       13.16       18.62      1.46 o
   1   4   8       11.31       12.37      1.21 o
   2   4   8      112.59      115.07      3.03 o
   3   4   8       10.35        7.22      1.24 o
   4   4   8       17.36       14.77      1.35 o
   5   4   8       24.11       31.16      2.54 o
   6   4   8        2.84        5.88      1.70 o
  -7   5   8        3.39        4.29      3.40 o
  -6   5   8       10.30       15.97      3.95 o
  -5   5   8       23.60       15.57      3.68 o
  -4   5   8       19.18       24.64      2.44 o
  -3   5   8       55.62       55.49      3.23 o
  -2   5   8       13.55       22.42      1.99 o
  -1   5   8      147.51      144.32      4.29 o
   0   5   8       67.86       64.25      2.60 o
   1   5   8       77.63       73.98      2.51 o
   2   5   8       46.90       44.58      2.09 o
   3   5   8       65.29       62.52      2.50 o
   4   5   8       47.69       53.55      2.53 o
   5   5   8        6.89        3.89      2.34 o
   6   5   8        4.56        5.52      1.71 o
  -7   6   8        1.09        4.93      3.59 o
  -6   6   8        5.94        9.50      3.83 o
  -5   6   8       20.03       14.87      3.92 o
  -4   6   8       74.81       97.10      6.22 o
  -3   6   8      162.75      165.69      6.79 o
  -2   6   8       92.85      105.92      3.99 o
  -1   6   8      132.52      138.93      4.36 o
   0   6   8       20.84       25.16      2.67 o
   1   6   8       18.74       17.13      1.54 o
   2   6   8       28.34       28.26      2.16 o
   3   6   8       23.32       16.58      1.64 o
   4   6   8        0.12       -0.13      1.32 o
   5   6   8        0.44        2.17      1.25 o
   6   6   8       13.65       13.30      2.02 o
  -7   7   8        2.87       -2.73      3.16 o
  -6   7   8        1.31        4.97      3.37 o
  -5   7   8       30.58       34.51      4.60 o
  -4   7   8       19.29       17.68      3.49 o
  -3   7   8        5.30        9.17      3.11 o
  -2   7   8       67.00       59.47      3.34 o
  -1   7   8      152.87      137.82      4.54 o
   0   7   8       25.56       29.76      3.03 o
   1   7   8       11.20       17.73      1.64 o
   2   7   8       21.11       21.48      1.79 o
   3   7   8       32.14       28.77      2.07 o
   4   7   8       25.76       34.08      2.83 o
   5   7   8       27.05       30.85      4.63 o
  -7   8   8        1.07        3.19      3.59 o
  -6   8   8        2.12        2.76      3.31 o
  -5   8   8        8.20       11.92      3.46 o
  -4   8   8       12.00       12.72      3.31 o
  -3   8   8      246.05      239.42      7.04 o
  -2   8   8       46.12       51.81      3.14 o
  -1   8   8        2.68        3.53      2.33 o
   0   8   8      146.04      156.38      6.71 o
   1   8   8        6.16        7.03      1.44 o
   2   8   8       20.53       19.70      2.09 o
   3   8   8       45.25       50.57      2.65 o
   4   8   8       42.63       38.12      2.51 o
   5   8   8        3.37        5.65      1.69 o
  -6   9   8        0.58       -0.03      3.16 o
  -5   9   8        1.80        3.10      3.37 o
  -4   9   8       11.19        8.46      3.34 o
  -3   9   8        6.57       15.66      3.46 o
  -2   9   8       12.31       18.02      2.45 o
  -1   9   8       18.75       14.71      3.06 o
   0   9   8       84.90       87.60      5.30 o
   1   9   8       48.06       37.52      3.65 o
   2   9   8        1.01        0.60      1.33 o
   3   9   8       11.13       12.08      1.81 o
   4   9   8       39.15       45.41      2.74 o
   5   9   8       14.64       15.13      2.10 o
  -6  10   8        3.57        6.99      3.83 o
  -5  10   8       55.48       66.14      6.41 o
  -4  10   8        0.23        2.97      3.34 o
  -3  10   8        5.53        8.34      3.34 o
  -2  10   8       39.33       43.22      4.69 o
  -1  10   8        9.05       12.44      3.19 o
   0  10   8       29.93       32.55      3.77 o
   1  10   8       21.80       22.68      3.34 o
   2  10   8        1.54        5.36      1.59 o
   3  10   8        0.58        1.37      1.46 o
   4  10   8       19.80       20.63      2.22 o
  -6  11   8        4.90        1.07      3.65 o
  -5  11   8       13.53       12.54      4.29 o
  -4  11   8       90.57       89.74      7.17 o
  -3  11   8        9.49       17.59      3.92 o
  -2  11   8       69.61       65.41      5.49 o
  -1  11   8       19.61       20.54      3.65 o
   0  11   8       26.79       28.23      3.95 o
   1  11   8       11.08       10.15      3.19 o
   2  11   8       15.44       10.27      1.87 o
   3  11   8        6.10        3.04      1.63 o
   4  11   8        8.75       12.81      2.06 o
  -5  12   8        9.50       12.47      4.32 o
  -4  12   8      102.27      110.28      7.72 o
  -3  12   8       94.02       83.18      6.87 o
  -2  12   8       29.15       37.79      4.63 o
  -1  12   8       27.93       25.07      4.17 o
   0  12   8       16.83       19.83      3.77 o
   1  12   8        9.35        6.22      3.06 o
   2  12   8        8.16       10.17      2.23 o
   3  12   8        5.14        4.77      1.75 o
   4  12   8        3.09        4.53      1.90 o
  -4  13   8       35.82       38.93      5.61 o
  -3  13   8        0.58        3.46      3.65 o
  -2  13   8       26.42       20.57      4.26 o
  -1  13   8       59.80       61.18      5.67 o
   0  13   8       45.96       52.93      5.15 o
   1  13   8        4.77        5.67      3.19 o
   2  13   8        5.31        7.18      2.42 o
   3  13   8       28.92       33.80      3.62 o
  -4  14   8        1.80        1.53      4.02 o
  -3  14   8       89.23       83.37      7.23 o
  -2  14   8       64.79       53.30      5.73 o
  -1  14   8       11.10       11.83      3.89 o
   0  14   8        2.88        1.87      3.34 o
   1  14   8       24.82       27.13      4.44 o
   2  14   8       28.96       28.52      3.13 o
  -3  15   8        0.61        3.46      3.83 o
  -2  15   8       19.07       16.06      4.57 o
  -1  15   8       12.60       15.08      4.14 o
   0  15   8       38.52       44.47      5.43 o
   1  15   8        1.22        2.57      3.49 o
  -2 -13   9        5.79        6.38      3.31 o
  -1 -13   9        7.07        5.36      3.16 o
   0 -13   9        9.59        8.28      2.91 o
  -3 -12   9       27.80       38.62      5.03 o
  -2 -12   9       33.55       21.61      4.08 o
  -1 -12   9       18.03       21.49      3.83 o
   0 -12   9        3.00        3.62      2.51 o
   1 -12   9        7.78        6.02      2.09 o
  -4 -11   9        6.06        3.19      3.28 o
  -3 -11   9        1.11       -2.61      2.61 o
  -2 -11   9       24.08       18.42      3.62 o
  -1 -11   9       46.35       52.53      4.81 o
   0 -11   9        1.56        2.42      2.33 o
   1 -11   9        8.77       15.84      2.45 o
   2 -11   9        4.04        6.43      1.64 o
  -4 -10   9        1.64       -0.43      3.03 o
  -3 -10   9        1.43        2.39      2.61 o
  -2 -10   9        1.91        1.99      2.70 o
  -1 -10   9       14.55       18.42      3.25 o
   0 -10   9       27.20       39.30      3.25 o
   1 -10   9        4.27        3.52      1.44 o
   2 -10   9        0.93        2.48      1.23 o
   3 -10   9        0.39        5.78      1.61 o
  -5  -9   9        4.42        4.47      3.22 o
  -4  -9   9       11.31       14.22      3.68 o
  -3  -9   9        0.46       -1.72      2.27 o
  -2  -9   9       29.99       40.49      4.14 o
  -1  -9   9        7.86        6.94      1.80 o
   0  -9   9        9.78       16.01      3.06 o
   1  -9   9       49.21       46.05      2.53 o
   2  -9   9       43.08       43.99      2.13 o
   3  -9   9       17.43       21.92      1.79 o
  -5  -8   9        6.30        8.58      3.65 o
  -4  -8   9        2.58        8.98      3.00 o
  -3  -8   9        7.14        4.63      2.70 o
  -2  -8   9       13.57       15.89      3.40 o
  -1  -8   9       19.93       16.71      2.04 o
   0  -8   9       17.24       27.63      1.99 o
   1  -8   9        5.12        5.09      1.36 o
   2  -8   9       14.96       12.69      1.37 o
   3  -8   9        9.52       11.87      1.46 o
   4  -8   9       13.96       17.62      2.32 o
  -6  -7   9        3.89       -3.00      3.00 o
  -5  -7   9       15.52       16.43      3.83 o
  -4  -7   9       13.13       11.95      3.22 o
  -3  -7   9       33.37       39.20      4.14 o
  -2  -7   9       18.69       15.94      2.05 o
  -1  -7   9       29.44       39.54      2.49 o
   0  -7   9       33.38       44.84      2.37 o
   1  -7   9        4.15        3.91      1.56 o
   2  -7   9       25.91       28.21      1.61 o
   3  -7   9       17.80       15.50      1.64 o
   4  -7   9        1.13        2.61      2.52 o
  -6  -6   9       17.26        9.26      3.56 o
  -5  -6   9       39.28       38.10      4.72 o
  -4  -6   9        1.03        4.32      2.57 o
  -3  -6   9       67.55       71.13      3.71 o
  -2  -6   9        0.67        0.18      1.43 o
  -1  -6   9       39.10       42.07      2.52 o
   0  -6   9       11.37       16.99      2.32 o
   1  -6   9       47.29       48.05      2.23 o
   2  -6   9        5.68        4.30      1.56 o
   3  -6   9       23.55       24.28      1.77 o
   4  -6   9        2.44        0.93      1.22 o
  -6  -5   9       13.41       22.31      4.26 o
  -5  -5   9       44.42       39.88      4.69 o
  -4  -5   9       24.00       26.42      3.68 o
  -3  -5   9       23.27       14.18      1.98 o
  -2  -5   9        9.69       10.30      1.72 o
  -1  -5   9       86.07       77.70      3.17 o
   0  -5   9        6.12        5.49      1.36 o
   1  -5   9       19.54       15.55      1.34 o
   2  -5   9       15.43       17.02      1.45 o
   3  -5   9       31.03       32.01      3.59 o
   4  -5   9        0.20       -0.94      1.44 o
  -6  -4   9        9.81       11.98      3.83 o
  -5  -4   9       71.31       73.80      5.92 o
  -4  -4   9        7.99        8.18      3.03 o
  -3  -4   9       22.10       24.49      3.59 o
  -2  -4   9       28.67       22.84      2.04 o
  -1  -4   9       59.94       56.31      2.66 o
   0  -4   9       38.26       34.91      1.81 o
   1  -4   9       50.74       42.65      3.31 o
   2  -4   9       20.12       12.98      1.74 o
   3  -4   9       23.83       24.34      3.77 o
   4  -4   9       16.48       19.47      2.27 o
   5  -4   9       25.02       22.39      3.75 o
  -6  -3   9       45.95       51.34      5.43 o
  -5  -3   9       33.27       42.17      4.66 o
  -4  -3   9       31.69       42.22      2.98 o
  -3  -3   9       31.70       42.09      2.82 o
  -2  -3   9       55.96       64.12      2.97 o
  -1  -3   9        4.48        3.15      1.20 o
   0  -3   9       36.52       37.85      1.71 o
   1  -3   9        9.56        7.77      2.59 o
   2  -3   9       42.72       46.16      3.72 o
   3  -3   9       22.43       19.16      2.41 o
   4  -3   9       49.89       60.49      3.95 o
   5  -3   9        7.49        3.49      1.81 o
  -7  -2   9        5.05        2.82      3.40 o
  -6  -2   9       57.08       53.42      5.55 o
  -5  -2   9        9.13       12.81      3.40 o
  -4  -2   9        3.90        2.51      3.26 o
  -3  -2   9        2.70        5.19      1.55 o
  -2  -2   9        5.28        2.58      1.34 o
  -1  -2   9       35.82       31.31      4.61 o
   0  -2   9       23.52       26.81      3.17 o
   1  -2   9        4.21        0.98      2.82 o
   2  -2   9        7.21        7.39      3.62 o
   3  -2   9       23.69       25.07      2.08 o
   4  -2   9       13.56       12.33      3.49 o
   5  -2   9       34.06       28.45      2.84 o
  -7  -1   9       15.58       25.90      4.97 o
  -6  -1   9       28.35       20.54      4.17 o
  -5  -1   9        0.49        7.51      3.16 o
  -4  -1   9       44.95       49.89      3.91 o
  -3  -1   9       40.30       25.93      2.18 o
  -2  -1   9       35.00       37.17      2.31 o
  -1  -1   9      154.27      149.10      5.46 o
   0  -1   9       12.47       10.15      3.86 o
   1  -1   9       15.06       15.75      4.11 o
   2  -1   9       21.39       21.12      4.66 o
   3  -1   9        6.63        3.77      1.64 o
   4  -1   9       12.73       15.80      5.73 o
   5  -1   9       10.78       14.46      2.56 o
  -7   0   9        7.69        8.55      4.02 o
  -6   0   9       37.39       48.55      5.36 o
  -5   0   9       39.56       36.66      4.44 o
  -4   0   9        9.14        9.80      2.51 o
  -3   0   9       23.69       20.70      2.02 o
  -2   0   9        5.39        2.46      1.24 o
  -1   0   9        5.87        5.31      1.18 o
   0   0   9        0.35       -0.92      2.79 o
   1   0   9       93.29       79.20      7.26 o
   2   0   9        6.76       10.54      3.80 o
   3   0   9       51.97       51.90      5.18 o
   4   0   9        2.40        4.19      1.98 o
   5   0   9        2.72        0.45      4.06 o
  -7   1   9       15.89       22.28      4.72 o
  -6   1   9       28.86       21.30      4.35 o
  -5   1   9        0.50        2.21      2.91 o
  -4   1   9       45.19       46.50      3.97 o
  -3   1   9       38.48       24.73      2.11 o
  -2   1   9       35.18       41.31      2.36 o
  -1   1   9      148.63      140.12      3.75 o
   0   1   9       11.49       10.42      1.32 o
   1   1   9       14.70       16.24      4.14 o
   2   1   9       21.79       24.15      4.84 o
   3   1   9        6.57        5.56      4.00 o
   4   1   9       13.40       14.24      1.96 o
   5   1   9       10.73       16.07      2.39 o
  -7   2   9        5.09       -1.23      3.31 o
  -6   2   9       56.62       45.97      5.43 o
  -5   2   9        9.05        2.85      3.03 o
  -4   2   9        4.34        3.48      1.86 o
  -3   2   9        2.74        4.56      1.56 o
  -2   2   9        5.60        3.02      1.75 o
  -1   2   9       35.03       27.97      1.80 o
   0   2   9       23.95       29.30      2.21 o
   1   2   9        3.42        1.75      3.06 o
   2   2   9        7.15        8.24      3.95 o
   3   2   9       22.79       24.04      2.03 o
   4   2   9       14.11       12.39      1.98 o
   5   2   9       33.67       24.92      2.73 o
  -6   3   9       46.06       42.60      5.33 o
  -5   3   9       31.80       42.05      4.78 o
  -4   3   9       32.19       39.60      4.29 o
  -3   3   9       31.48       41.35      2.72 o
  -2   3   9       57.56       61.87      2.90 o
  -1   3   9        4.27        3.05      1.87 o
   0   3   9       38.92       40.27      1.84 o
   1   3   9       10.51       10.51      3.71 o
   2   3   9       42.52       41.89      2.36 o
   3   3   9       22.91       23.81      2.11 o
   4   3   9       49.27       64.82      3.51 o
   5   3   9        7.26        4.56      1.92 o
  -6   4   9        9.90       18.60      4.35 o
  -5   4   9       72.25       65.56      5.79 o
  -4   4   9        8.31       14.44      3.16 o
  -3   4   9       22.04       20.58      2.19 o
  -2   4   9       28.14       25.32      2.08 o
  -1   4   9       60.20       58.48      2.66 o
   0   4   9       36.27       32.39      2.91 o
   1   4   9       52.68       51.74      6.01 o
   2   4   9       19.46       13.55      1.76 o
   3   4   9       23.33       22.68      4.77 o
   4   4   9       16.11       21.03      2.38 o
   5   4   9       24.76       24.28      2.78 o
  -6   5   9       13.21       23.60      4.47 o
  -5   5   9       45.16       35.06      4.66 o
  -4   5   9       23.28       30.59      4.05 o
  -3   5   9       22.59       16.30      3.72 o
  -2   5   9        9.59       11.70      1.76 o
  -1   5   9       85.94       75.36      3.13 o
   0   5   9        5.94        5.21      1.84 o
   1   5   9       18.17       12.29      1.74 o
   2   5   9       15.29       18.09      2.28 o
   3   5   9       30.63       29.83      2.54 o
   4   5   9        0.26        1.32      1.67 o
  -6   6   9       17.10       13.36      4.05 o
  -5   6   9       38.54       37.64      4.90 o
  -4   6   9        1.04       -0.83      2.61 o
  -3   6   9       67.07       73.17      3.72 o
  -2   6   9        0.55        2.65      1.93 o
  -1   6   9       38.65       40.89      3.34 o
   0   6   9       11.81       17.65      2.45 o
   1   6   9       47.68       44.47      2.96 o
   2   6   9        5.47        6.09      1.27 o
   3   6   9       23.34       22.44      1.78 o
   4   6   9        2.74        0.86      1.71 o
  -6   7   9        3.73       -0.92      3.16 o
  -5   7   9       15.79       12.57      3.83 o
  -4   7   9       12.41       14.04      3.49 o
  -3   7   9       32.75       30.83      4.05 o
  -2   7   9       19.90       16.56      2.12 o
  -1   7   9       29.91       40.00      2.51 o
   0   7   9       34.27       43.40      3.52 o
   1   7   9        4.34        6.34      2.21 o
   2   7   9       26.09       22.69      1.85 o
   3   7   9       17.83       17.90      4.12 o
   4   7   9        1.32        3.29      1.52 o
  -5   8   9        6.65        5.67      3.46 o
  -4   8   9        2.87        4.51      3.16 o
  -3   8   9        6.87        5.09      3.03 o
  -2   8   9       13.74       12.15      2.14 o
  -1   8   9       20.65       12.47      2.82 o
   0   8   9       18.09       28.87      3.22 o
   1   8   9        5.00        4.14      2.21 o
   2   8   9       14.41       12.66      1.67 o
   3   8   9        9.43        8.37      1.65 o
   4   8   9       14.00       15.78      2.02 o
  -5   9   9        4.61        6.62      3.56 o
  -4   9   9       10.85       11.34      3.74 o
  -3   9   9        0.63       -1.66      2.67 o
  -2   9   9       28.75       32.18      4.02 o
  -1   9   9        8.17        7.51      2.70 o
   0   9   9       10.08       13.24      2.85 o
   1   9   9       49.69       38.50      3.77 o
   2   9   9       43.35       41.28      2.50 o
   3   9   9       17.57       18.71      3.23 o
  -4  10   9        1.53        3.03      3.40 o
  -3  10   9        1.84        3.92      3.10 o
  -2  10   9        1.84        6.10      3.00 o
  -1  10   9       14.73       16.34      3.34 o
   0  10   9       26.95       33.71      4.02 o
   1  10   9        4.08       -2.27      2.27 o
   2  10   9        1.01       -2.53      2.94 o
   3  10   9        0.35        3.16      1.60 o
  -4  11   9        6.72        2.54      3.37 o
  -3  11   9        0.98       -0.12      3.16 o
  -2  11   9       24.09       19.46      3.68 o
  -1  11   9       45.72       63.29      5.39 o
   0  11   9        1.65       -2.51      2.51 o
   1  11   9        8.91        5.98      2.85 o
   2  11   9        4.38        8.41      3.11 o
  -3  12   9       28.35       35.31      4.93 o
  -2  12   9       33.64       29.73      4.51 o
  -1  12   9       17.84       26.14      4.26 o
   0  12   9        2.83        7.79      3.25 o
   1  12   9        7.80        4.97      2.91 o
  -2  13   9        6.45       10.64      3.80 o
  -1  13   9        7.30        7.91      3.56 o
   0  13   9        9.90        7.29      3.46 o
  -2  -9  10        4.31        6.90      2.85 o
  -1  -9  10        2.18        3.74      2.42 o
   0  -9  10       21.84       20.76      2.21 o
   1  -9  10        1.28       -2.79      2.79 o
  -3  -8  10       17.71       22.62      3.59 o
  -2  -8  10       23.25       24.98      3.46 o
  -1  -8  10        4.25        4.81      1.95 o
   0  -8  10        2.18        2.32      1.98 o
   1  -8  10        2.36        3.47      1.95 o
  -4  -7  10        7.57        7.91      3.19 o
  -3  -7  10       16.05       16.83      3.25 o
  -2  -7  10       14.26       16.43      2.17 o
  -1  -7  10       24.78       24.68      2.67 o
   0  -7  10        0.63        2.67      2.11 o
   1  -7  10        5.08        1.73      1.66 o
   2  -7  10        0.23       -1.04      1.08 o
  -4  -6  10       13.00       18.21      3.65 o
  -3  -6  10       43.06       45.82      4.38 o
  -2  -6  10        4.12        4.57      1.67 o
  -1  -6  10       33.37       35.80      2.37 o
   0  -6  10       18.80       31.17      3.06 o
   1  -6  10        0.09        0.12      1.51 o
   2  -6  10       13.79       19.77      1.63 o
  -4  -5  10       13.94       16.46      3.43 o
  -3  -5  10        4.13        6.14      1.84 o
  -2  -5  10        2.26        2.88      1.47 o
  -1  -5  10        1.96        4.07      1.41 o
   0  -5  10       25.00       26.88      2.70 o
   1  -5  10       19.37       16.28      3.89 o
   2  -5  10        3.84        3.68      1.88 o
   3  -5  10        7.79        6.84      1.82 o
  -5  -4  10        2.15        4.32      2.94 o
  -4  -4  10        7.75        7.17      2.91 o
  -3  -4  10       20.80       22.60      3.37 o
  -2  -4  10        9.21        8.62      1.62 o
  -1  -4  10       10.31        7.08      1.99 o
   0  -4  10       18.73       17.19      2.15 o
   1  -4  10       40.59       38.88      2.53 o
   2  -4  10       14.03       19.10      1.48 o
   3  -4  10        5.86        6.98      2.18 o
  -5  -3  10       28.43       44.01      4.97 o
  -4  -3  10       10.77        8.92      3.06 o
  -3  -3  10        6.68       13.94      1.90 o
  -2  -3  10       17.17       16.01      1.79 o
  -1  -3  10       20.11       23.45      2.57 o
   0  -3  10        5.98        4.60      1.44 o
   1  -3  10       21.76       27.68      5.46 o
   2  -3  10        8.49        3.95      3.86 o
   3  -3  10        6.74        9.00      1.55 o
  -5  -2  10        3.14        3.40      2.97 o
  -4  -2  10        7.66       13.98      2.97 o
  -3  -2  10       15.72       20.26      2.10 o
  -2  -2  10       16.38       14.14      1.77 o
  -1  -2  10       33.18       35.55      3.06 o
   1  -2  10       55.51       61.51      7.23 o
   2  -2  10        1.55        2.70      3.80 o
   3  -2  10        7.17        7.54      4.20 o
  -5  -1  10       13.04       19.71      3.89 o
  -4  -1  10        2.26       -2.08      2.08 o
  -3  -1  10        6.22        8.41      1.71 o
  -2  -1  10        8.98       14.57      1.68 o
  -1  -1  10       16.46        9.04      1.78 o
   1  -1  10       81.64       91.18      8.00 o
   2  -1  10       34.56       44.56      6.53 o
   3  -1  10       10.95       17.59      5.06 o
  -5   0  10        0.37        1.47      2.82 o
  -4   0  10        2.06        3.06      2.70 o
  -3   0  10        0.84        0.32      2.57 o
  -2   0  10       15.75       16.65      1.74 o
  -1   0  10        4.08        4.54      1.62 o
   1   0  10       98.41       95.32      8.15 o
   2   0  10        5.46       -1.10      3.22 o
   3   0  10        6.71        6.59      4.23 o
  -5   1  10       13.07       20.96      3.95 o
  -4   1  10        2.19        0.09      2.48 o
  -3   1  10        6.25        5.43      1.60 o
  -2   1  10        9.35       11.79      1.65 o
  -1   1  10       16.11       13.61      1.99 o
   1   1  10       80.87       81.87      7.85 o
   2   1  10       35.04       35.19      6.16 o
   3   1  10       10.53       12.17      4.72 o
  -5   2  10        3.47        0.77      2.97 o
  -4   2  10        7.86       11.31      2.91 o
  -3   2  10       15.92       19.79      2.79 o
  -2   2  10       16.63       16.41      2.61 o
  -1   2  10       33.49       37.82      2.94 o
   1   2  10       54.75       57.04      7.02 o
   2   2  10        1.62        3.34      3.71 o
   3   2  10        7.02        3.62      3.77 o
  -5   3  10       28.22       30.86      4.51 o
  -4   3  10       10.69       11.13      3.10 o
  -3   3  10        6.60        7.70      1.80 o
  -2   3  10       17.09       19.34      1.86 o
  -1   3  10       21.22       22.99      2.45 o
   1   3  10       21.60       17.44      4.60 o
   2   3  10        8.25        5.58      3.80 o
   3   3  10        6.89        4.84      2.64 o
  -5   4  10        2.39        5.58      3.31 o
  -4   4  10        7.82       10.67      3.13 o
  -3   4  10       20.96       17.48      2.13 o
  -2   4  10        9.49        8.91      1.65 o
  -1   4  10       10.51        7.08      1.90 o
   1   4  10       41.35       48.92      6.62 o
   2   4  10       14.48       20.47      5.00 o
   3   4  10        5.83        5.27      1.58 o
  -4   5  10       13.62       13.98      3.37 o
  -3   5  10        3.94        6.43      1.79 o
  -2   5  10        2.35        4.86      1.61 o
  -1   5  10        2.18        1.48      1.34 o
   2   5  10        3.82        4.75      3.65 o
   3   5  10        7.62        7.44      3.56 o
  -4   6  10       13.91       20.57      3.89 o
  -3   6  10       43.69       39.88      4.29 o
  -2   6  10        3.96        2.89      1.60 o
  -1   6  10       33.13       36.20      2.34 o
   2   6  10       13.61       15.29      4.78 o
  -4   7  10        7.72        8.21      3.49 o
  -3   7  10       16.21       21.70      3.77 o
  -2   7  10       14.17       15.99      2.56 o
  -1   7  10       24.17       27.06      3.19 o
   2   7  10        0.22        1.50      3.86 o
  -3   8  10       17.72       25.07      3.86 o
  -2   8  10       22.34       24.09      3.56 o
  -1   8  10        4.42        3.34      2.57 o
   0   8  10        2.10        3.43      2.45 o
  -2   9  10        4.33       10.79      3.13 o
  -1   9  10        1.87        2.70      2.67 o
   0   9  10       21.04       17.41      3.28 o
  -1  -2  11        7.80        5.61      1.78 o
  -2  -1  11        5.17        4.05      2.02 o
  -1  -1  11        4.56        9.72      1.87 o
  -2   0  11        4.42        2.08      1.84 o
  -1   0  11        3.18        2.79      1.56 o
  -1   1  11        4.28        9.53      1.87 o
  -1   2  11        8.12        4.44      1.78 o
 
